# Supplementary material for: Drug-target interaction prediction based on spatial consistency constraint and graph convolutional autoencoder
Source: BMC Bioinformatics. 2023 Apr 17;24:151. doi: 10.1186/s12859-023-05275-3 (PMC10109239; doi:10.1186/s12859-023-05275-3)
Supplement: Supplementary file 1 — Additional file 1. Novel DTIs predicted by SDGAE.xlsx: it contains 30 candidate targets for all drugs in the dataset. The candidate targets for each drug are sorted in descending order according to their prediction scores. [file 12859_2023_5275_MOESM1_ESM.xlsx]

## Sheet: novel DTIs
Drug ID	Rank	Protein ID	Drug name	Protein name
DB00050	1	P03372	Cetrorelix	ESR1
DB00050	2	P06401	Cetrorelix	PGR
DB00050	3	P40926	Cetrorelix	MDH2
DB00050	4	O76074	Cetrorelix	PDE5A
DB00050	5	P60981	Cetrorelix	DSTN
DB00050	6	P14555	Cetrorelix	PLA2G2A
DB00050	7	P11684	Cetrorelix	SCGB1A1
DB00050	8	P35348	Cetrorelix	ADRA1A
DB00050	9	P27487	Cetrorelix	DPP4
DB00050	10	O43447	Cetrorelix	PPIH
DB00050	11	P10696	Cetrorelix	ALPPL2
DB00050	12	P08913	Cetrorelix	ADRA2A
DB00050	13	Q00975	Cetrorelix	CACNA1B
DB00050	14	Q07343	Cetrorelix	PDE4B
DB00050	15	O95180	Cetrorelix	CACNA1H
DB00050	16	P11474	Cetrorelix	ESRRA
DB00050	17	Q08345	Cetrorelix	DDR1
DB00050	18	P23280	Cetrorelix	CA6
DB00050	19	P00491	Cetrorelix	PNP
DB00050	20	P09211	Cetrorelix	GSTP1
DB00050	21	P62508	Cetrorelix	ESRRG
DB00050	22	P28223	Cetrorelix	HTR2A
DB00050	23	P08908	Cetrorelix	HTR1A
DB00050	24	P61073	Cetrorelix	CXCR4
DB00050	25	P11498	Cetrorelix	PC
DB00050	26	P08123	Cetrorelix	COL1A2
DB00050	27	P14867	Cetrorelix	GABRA1
DB00050	28	P02760	Cetrorelix	AMBP
DB00050	29	P07550	Cetrorelix	ADRB2
DB00050	30	P50440	Cetrorelix	GATM
DB00152	1	P34969	Thiamine	HTR7
DB00152	2	P11387	Thiamine	TOP1
DB00152	3	P28223	Thiamine	HTR2A
DB00152	4	Q13639	Thiamine	HTR4
DB00152	5	P41595	Thiamine	HTR2B
DB00152	6	P06401	Thiamine	PGR
DB00152	7	P05164	Thiamine	MPO
DB00152	8	P35348	Thiamine	ADRA1A
DB00152	9	P08246	Thiamine	ELANE
DB00152	10	P28222	Thiamine	HTR1B
DB00152	11	P35869	Thiamine	AHR
DB00152	12	P32297	Thiamine	CHRNA3
DB00152	13	Q14416	Thiamine	GRM2
DB00152	14	P25021	Thiamine	HRH2
DB00152	15	P28335	Thiamine	HTR2C
DB00152	16	P50406	Thiamine	HTR6
DB00152	17	Q03181	Thiamine	PPARD
DB00152	18	P35462	Thiamine	DRD3
DB00152	19	P05230	Thiamine	FGF1
DB00152	20	P29074	Thiamine	PTPN4
DB00152	21	P35354	Thiamine	PTGS2
DB00152	22	O75469	Thiamine	NR1I2
DB00152	23	P06276	Thiamine	BCHE
DB00152	24	Q05940	Thiamine	SLC18A2
DB00152	25	P07585	Thiamine	DCN
DB00152	26	P37288	Thiamine	AVPR1A
DB00152	27	Q12809	Thiamine	KCNH2
DB00152	28	O43525	Thiamine	KCNQ3
DB00152	29	P68371	Thiamine	TUBB2C
DB00152	30	P22303	Thiamine	ACHE
DB00162	1	P01133	Vitamin A	EGF
DB00162	2	P11473	Vitamin A	VDR
DB00162	3	P15121	Vitamin A	AKR1B1
DB00162	4	P07202	Vitamin A	TPO
DB00162	5	P10826	Vitamin A	RARB
DB00162	6	P38606	Vitamin A	ATP6V1A
DB00162	7	P13631	Vitamin A	RARG
DB00162	8	P01138	Vitamin A	NGF
DB00162	9	Q92769	Vitamin A	HDAC2
DB00162	10	Q13332	Vitamin A	PTPRS
DB00162	11	P07550	Vitamin A	ADRB2
DB00162	12	P05091	Vitamin A	ALDH2
DB00162	13	P08235	Vitamin A	NR3C2
DB00162	14	P28702	Vitamin A	RXRB
DB00162	15	P04083	Vitamin A	ANXA1
DB00162	16	P48167	Vitamin A	GLRB
DB00162	17	P19793	Vitamin A	RXRA
DB00162	18	P22413	Vitamin A	ENPP1
DB00162	19	O14727	Vitamin A	APAF1
DB00162	20	P13051	Vitamin A	UNG
DB00162	21	P27487	Vitamin A	DPP4
DB00162	22	O00555	Vitamin A	CACNA1A
DB00162	23	P41143	Vitamin A	OPRD1
DB00162	24	P35368	Vitamin A	ADRA1B
DB00162	25	O00206	Vitamin A	TLR4
DB00162	26	P48664	Vitamin A	SLC1A6
DB00162	27	O15530	Vitamin A	PDPK1
DB00162	28	P35237	Vitamin A	SERPINB6
DB00162	29	P35354	Vitamin A	PTGS2
DB00162	30	P04406	Vitamin A	GAPDH
DB00175	1	P05107	Pravastatin	ITGB2
DB00175	2	P23297	Pravastatin	S100A1
DB00175	3	P08235	Pravastatin	NR3C2
DB00175	4	P35869	Pravastatin	AHR
DB00175	5	Q92769	Pravastatin	HDAC2
DB00175	6	P20701	Pravastatin	ITGAL
DB00175	7	Q96RD7	Pravastatin	PANX1
DB00175	8	P04150	Pravastatin	NR3C1
DB00175	9	P10275	Pravastatin	AR
DB00175	10	P16471	Pravastatin	PRLR
DB00175	11	P49327	Pravastatin	FASN
DB00175	12	Q15796	Pravastatin	SMAD2
DB00175	13	P37231	Pravastatin	PPARG
DB00175	14	P22413	Pravastatin	ENPP1
DB00175	15	Q07869	Pravastatin	PPARA
DB00175	16	Q13555	Pravastatin	CAMK2G
DB00175	17	P29034	Pravastatin	S100A2
DB00175	18	Q13547	Pravastatin	HDAC1
DB00175	19	P50416	Pravastatin	CPT1A
DB00175	20	P30939	Pravastatin	HTR1F
DB00175	21	P06401	Pravastatin	PGR
DB00175	22	P21817	Pravastatin	RYR1
DB00175	23	P41235	Pravastatin	HNF4A
DB00175	24	O60568	Pravastatin	PLOD3
DB00175	25	P78540	Pravastatin	ARG2
DB00175	26	Q08188	Pravastatin	TGM3
DB00175	27	P01130	Pravastatin	LDLR
DB00175	28	P37288	Pravastatin	AVPR1A
DB00175	29	Q12809	Pravastatin	KCNH2
DB00175	30	P41594	Pravastatin	GRM5
DB00176	1	Q01959	Fluvoxamine	SLC6A3
DB00176	2	P23975	Fluvoxamine	SLC6A2
DB00176	3	Q05940	Fluvoxamine	SLC18A2
DB00176	4	P28223	Fluvoxamine	HTR2A
DB00176	5	P08908	Fluvoxamine	HTR1A
DB00176	6	P28335	Fluvoxamine	HTR2C
DB00176	7	P14416	Fluvoxamine	DRD2
DB00176	8	P08913	Fluvoxamine	ADRA2A
DB00176	9	Q14524	Fluvoxamine	SCN5A
DB00176	10	P35348	Fluvoxamine	ADRA1A
DB00176	11	P46098	Fluvoxamine	HTR3A
DB00176	12	P14867	Fluvoxamine	GABRA1
DB00176	13	P22303	Fluvoxamine	ACHE
DB00176	14	P11229	Fluvoxamine	CHRM1
DB00176	15	P05023	Fluvoxamine	ATP1A1
DB00176	16	P09211	Fluvoxamine	GSTP1
DB00176	17	P32297	Fluvoxamine	CHRNA3
DB00176	18	P21728	Fluvoxamine	DRD1
DB00176	19	P30542	Fluvoxamine	ADORA1
DB00176	20	P41595	Fluvoxamine	HTR2B
DB00176	21	P06276	Fluvoxamine	BCHE
DB00176	22	P37231	Fluvoxamine	PPARG
DB00176	23	Q16881	Fluvoxamine	TXNRD1
DB00176	24	P04818	Fluvoxamine	TYMS
DB00176	25	P35368	Fluvoxamine	ADRA1B
DB00176	26	P28472	Fluvoxamine	GABRB3
DB00176	27	P11387	Fluvoxamine	TOP1
DB00176	28	P20309	Fluvoxamine	CHRM3
DB00176	29	P18089	Fluvoxamine	ADRA2B
DB00176	30	P78559	Fluvoxamine	MAP1A
DB00177	1	Q14524	Valsartan	SCN5A
DB00177	2	P12821	Valsartan	ACE
DB00177	3	P10721	Valsartan	KIT
DB00177	4	Q13621	Valsartan	SLC12A1
DB00177	5	P22303	Valsartan	ACHE
DB00177	6	P35372	Valsartan	OPRM1
DB00177	7	P37231	Valsartan	PPARG
DB00177	8	P23921	Valsartan	RRM1
DB00177	9	P08235	Valsartan	NR3C2
DB00177	10	Q00975	Valsartan	CACNA1B
DB00177	11	Q09428	Valsartan	ABCC8
DB00177	12	P05412	Valsartan	JUN
DB00177	13	Q12809	Valsartan	KCNH2
DB00177	14	P25021	Valsartan	HRH2
DB00177	15	P35869	Valsartan	AHR
DB00177	16	P35368	Valsartan	ADRA1B
DB00177	17	P10275	Valsartan	AR
DB00177	18	P06276	Valsartan	BCHE
DB00177	19	P04150	Valsartan	NR3C1
DB00177	20	P27338	Valsartan	MAOB
DB00177	21	P06401	Valsartan	PGR
DB00177	22	P08588	Valsartan	ADRB1
DB00177	23	P03372	Valsartan	ESR1
DB00177	24	P27361	Valsartan	MAPK3
DB00177	25	O76074	Valsartan	PDE5A
DB00177	26	P38606	Valsartan	ATP6V1A
DB00177	27	P04035	Valsartan	HMGCR
DB00177	28	P55017	Valsartan	SLC12A3
DB00177	29	O00555	Valsartan	CACNA1A
DB00177	30	P51787	Valsartan	KCNQ1
DB00178	1	Q9BYF1	Ramipril	ACE2
DB00178	2	P30556	Ramipril	AGTR1
DB00178	3	P37231	Ramipril	PPARG
DB00178	4	P08588	Ramipril	ADRB1
DB00178	5	Q9UPY5	Ramipril	SLC7A11
DB00178	6	P07550	Ramipril	ADRB2
DB00178	7	P35372	Ramipril	OPRM1
DB00178	8	Q12809	Ramipril	KCNH2
DB00178	9	P22303	Ramipril	ACHE
DB00178	10	P10275	Ramipril	AR
DB00178	11	P23219	Ramipril	PTGS1
DB00178	12	P06401	Ramipril	PGR
DB00178	13	P21964	Ramipril	COMT
DB00178	14	P06858	Ramipril	LPL
DB00178	15	Q16881	Ramipril	TXNRD1
DB00178	16	Q09428	Ramipril	ABCC8
DB00178	17	P00918	Ramipril	CA2
DB00178	18	P04150	Ramipril	NR3C1
DB00178	19	P06239	Ramipril	LCK
DB00178	20	P03372	Ramipril	ESR1
DB00178	21	P34969	Ramipril	HTR7
DB00178	22	P62158	Ramipril	CALM1
DB00178	23	P30536	Ramipril	TSPO
DB00178	24	P08235	Ramipril	NR3C2
DB00178	25	P09884	Ramipril	POLA1
DB00178	26	P35869	Ramipril	AHR
DB00178	27	O76082	Ramipril	SLC22A5
DB00178	28	Q05586	Ramipril	GRIN1
DB00178	29	P10109	Ramipril	FDX1
DB00178	30	P09917	Ramipril	ALOX5
DB00180	1	P10275	Flunisolide	AR
DB00180	2	Q99835	Flunisolide	SMO
DB00180	3	P03372	Flunisolide	ESR1
DB00180	4	P06401	Flunisolide	PGR
DB00180	5	P08235	Flunisolide	NR3C2
DB00180	6	O75469	Flunisolide	NR1I2
DB00180	7	Q92731	Flunisolide	ESR2
DB00180	8	P22033	Flunisolide	MUT
DB00180	9	P39023	Flunisolide	RPL3
DB00180	10	P34969	Flunisolide	HTR7
DB00180	11	P11142	Flunisolide	HSPA8
DB00180	12	P02679	Flunisolide	FGG
DB00180	13	P78348	Flunisolide	ACCN2
DB00180	14	P23219	Flunisolide	PTGS1
DB00180	15	P43681	Flunisolide	CHRNA4
DB00180	16	P08588	Flunisolide	ADRB1
DB00180	17	P62942	Flunisolide	FKBP1A
DB00180	18	P35368	Flunisolide	ADRA1B
DB00180	19	Q9H244	Flunisolide	P2RY12
DB00180	20	P34995	Flunisolide	PTGER1
DB00180	21	P35499	Flunisolide	SCN4A
DB00180	22	P35354	Flunisolide	PTGS2
DB00180	23	P14416	Flunisolide	DRD2
DB00180	24	P09210	Flunisolide	GSTA2
DB00180	25	P12277	Flunisolide	CKB
DB00180	26	P62837	Flunisolide	UBE2D2
DB00180	27	Q12809	Flunisolide	KCNH2
DB00180	28	P35869	Flunisolide	AHR
DB00180	29	P04083	Flunisolide	ANXA1
DB00180	30	P30536	Flunisolide	TSPO
DB00181	1	P32297	Baclofen	CHRNA3
DB00181	2	P28223	Baclofen	HTR2A
DB00181	3	P46098	Baclofen	HTR3A
DB00181	4	P23975	Baclofen	SLC6A2
DB00181	5	P17787	Baclofen	CHRNB2
DB00181	6	P31645	Baclofen	SLC6A4
DB00181	7	P28335	Baclofen	HTR2C
DB00181	8	Q01959	Baclofen	SLC6A3
DB00181	9	P14416	Baclofen	DRD2
DB00181	10	P11229	Baclofen	CHRM1
DB00181	11	Q8TCU5	Baclofen	GRIN3A
DB00181	12	P14867	Baclofen	GABRA1
DB00181	13	Q15822	Baclofen	CHRNA2
DB00181	14	P06276	Baclofen	BCHE
DB00181	15	P08913	Baclofen	ADRA2A
DB00181	16	P28222	Baclofen	HTR1B
DB00181	17	Q13002	Baclofen	GRIK2
DB00181	18	P35354	Baclofen	PTGS2
DB00181	19	Q9NYX4	Baclofen	CALY
DB00181	20	Q00975	Baclofen	CACNA1B
DB00181	21	P48169	Baclofen	GABRA4
DB00181	22	P35462	Baclofen	DRD3
DB00181	23	Q9UK17	Baclofen	KCND3
DB00181	24	Q9Y5Y9	Baclofen	SCN10A
DB00181	25	P08172	Baclofen	CHRM2
DB00181	26	P22303	Baclofen	ACHE
DB00181	27	P08173	Baclofen	CHRM4
DB00181	28	P30518	Baclofen	AVPR2
DB00181	29	P08908	Baclofen	HTR1A
DB00181	30	P35348	Baclofen	ADRA1A
DB00182	1	P31645	Amphetamine	SLC6A4
DB00182	2	P23975	Amphetamine	SLC6A2
DB00182	3	P21397	Amphetamine	MAOA
DB00182	4	P27338	Amphetamine	MAOB
DB00182	5	P28223	Amphetamine	HTR2A
DB00182	6	P08913	Amphetamine	ADRA2A
DB00182	7	P08908	Amphetamine	HTR1A
DB00182	8	P14416	Amphetamine	DRD2
DB00182	9	P78559	Amphetamine	MAP1A
DB00182	10	P35348	Amphetamine	ADRA1A
DB00182	11	P34969	Amphetamine	HTR7
DB00182	12	P46098	Amphetamine	HTR3A
DB00182	13	P25103	Amphetamine	TACR1
DB00182	14	P28335	Amphetamine	HTR2C
DB00182	15	P22303	Amphetamine	ACHE
DB00182	16	P21728	Amphetamine	DRD1
DB00182	17	Q9UBS5	Amphetamine	GABBR1
DB00182	18	P11229	Amphetamine	CHRM1
DB00182	19	P14867	Amphetamine	GABRA1
DB00182	20	P41595	Amphetamine	HTR2B
DB00182	21	P25100	Amphetamine	ADRA1D
DB00182	22	P28472	Amphetamine	GABRB3
DB00182	23	Q71U36	Amphetamine	TUBA1A
DB00182	24	O00555	Amphetamine	CACNA1A
DB00182	25	P20309	Amphetamine	CHRM3
DB00182	26	P43115	Amphetamine	PTGER3
DB00182	27	P18089	Amphetamine	ADRA2B
DB00182	28	P06276	Amphetamine	BCHE
DB00182	29	P04818	Amphetamine	TYMS
DB00182	30	P08912	Amphetamine	CHRM5
DB00184	1	P07510	Nicotine	CHRNG
DB00184	2	Q9UBS5	Nicotine	GABBR1
DB00184	3	Q13554	Nicotine	CAMK2B
DB00184	4	O75899	Nicotine	GABBR2
DB00184	5	Q00975	Nicotine	CACNA1B
DB00184	6	P06276	Nicotine	BCHE
DB00184	7	P23975	Nicotine	SLC6A2
DB00184	8	P80404	Nicotine	ABAT
DB00184	9	P42262	Nicotine	GRIA2
DB00184	10	Q9NR82	Nicotine	KCNQ5
DB00184	11	P30874	Nicotine	SSTR2
DB00184	12	P11230	Nicotine	CHRNB1
DB00184	13	P14867	Nicotine	GABRA1
DB00184	14	P08172	Nicotine	CHRM2
DB00184	15	P22303	Nicotine	ACHE
DB00184	16	O00555	Nicotine	CACNA1A
DB00184	17	P35354	Nicotine	PTGS2
DB00184	18	P06401	Nicotine	PGR
DB00184	19	P30518	Nicotine	AVPR2
DB00184	20	O60840	Nicotine	CACNA1F
DB00184	21	Q14524	Nicotine	SCN5A
DB00184	22	P46098	Nicotine	HTR3A
DB00184	23	Q96KS0	Nicotine	EGLN2
DB00184	24	Q01959	Nicotine	SLC6A3
DB00184	25	P54284	Nicotine	CACNB3
DB00184	26	P16066	Nicotine	NPR1
DB00184	27	Q13224	Nicotine	GRIN2B
DB00184	28	Q9UPY5	Nicotine	SLC7A11
DB00184	29	P11137	Nicotine	MAP2
DB00184	30	Q8WUI4	Nicotine	HDAC7
DB00185	1	P08172	Cevimeline	CHRM2
DB00185	2	Q15822	Cevimeline	CHRNA2
DB00185	3	P06276	Cevimeline	BCHE
DB00185	4	P22303	Cevimeline	ACHE
DB00185	5	Q8TCU5	Cevimeline	GRIN3A
DB00185	6	P01375	Cevimeline	TNF
DB00185	7	P62158	Cevimeline	CALM1
DB00185	8	Q14524	Cevimeline	SCN5A
DB00185	9	P15144	Cevimeline	ANPEP
DB00185	10	P09917	Cevimeline	ALOX5
DB00185	11	P08173	Cevimeline	CHRM4
DB00185	12	P25021	Cevimeline	HRH2
DB00185	13	P00492	Cevimeline	HPRT1
DB00185	14	P42261	Cevimeline	GRIA1
DB00185	15	Q9H244	Cevimeline	P2RY12
DB00185	16	P35354	Cevimeline	PTGS2
DB00185	17	P35869	Cevimeline	AHR
DB00185	18	P08235	Cevimeline	NR3C2
DB00185	19	Q14654	Cevimeline	KCNJ11
DB00185	20	P62942	Cevimeline	FKBP1A
DB00185	21	P08588	Cevimeline	ADRB1
DB00185	22	P21397	Cevimeline	MAOA
DB00185	23	P03372	Cevimeline	ESR1
DB00185	24	P35368	Cevimeline	ADRA1B
DB00185	25	P23219	Cevimeline	PTGS1
DB00185	26	O60391	Cevimeline	GRIN3B
DB00185	27	O15399	Cevimeline	GRIN2D
DB00185	28	P11388	Cevimeline	TOP2A
DB00185	29	P21802	Cevimeline	FGFR2
DB00185	30	P35499	Cevimeline	SCN4A
DB00186	1	P35348	Lorazepam	ADRA1A
DB00186	2	P31645	Lorazepam	SLC6A4
DB00186	3	P08908	Lorazepam	HTR1A
DB00186	4	P35499	Lorazepam	SCN4A
DB00186	5	P23280	Lorazepam	CA6
DB00186	6	Q14524	Lorazepam	SCN5A
DB00186	7	Q92781	Lorazepam	RDH5
DB00186	8	O95180	Lorazepam	CACNA1H
DB00186	9	P08235	Lorazepam	NR3C2
DB00186	10	O43497	Lorazepam	CACNA1G
DB00186	11	P46098	Lorazepam	HTR3A
DB00186	12	Q12809	Lorazepam	KCNH2
DB00186	13	Q02880	Lorazepam	TOP2B
DB00186	14	P29972	Lorazepam	AQP1
DB00186	15	P14416	Lorazepam	DRD2
DB00186	16	P22303	Lorazepam	ACHE
DB00186	17	P78559	Lorazepam	MAP1A
DB00186	18	P08913	Lorazepam	ADRA2A
DB00186	19	P00918	Lorazepam	CA2
DB00186	20	P23975	Lorazepam	SLC6A2
DB00186	21	P15538	Lorazepam	CYP11B1
DB00186	22	P28223	Lorazepam	HTR2A
DB00186	23	Q09470	Lorazepam	KCNA1
DB00186	24	P08709	Lorazepam	F7
DB00186	25	P04818	Lorazepam	TYMS
DB00186	26	P18089	Lorazepam	ADRA2B
DB00186	27	P42262	Lorazepam	GRIA2
DB00186	28	P23921	Lorazepam	RRM1
DB00186	29	P21728	Lorazepam	DRD1
DB00186	30	P28335	Lorazepam	HTR2C
DB00187	1	P35348	Esmolol	ADRA1A
DB00187	2	Q12809	Esmolol	KCNH2
DB00187	3	P08908	Esmolol	HTR1A
DB00187	4	P13945	Esmolol	ADRB3
DB00187	5	P35368	Esmolol	ADRA1B
DB00187	6	P01133	Esmolol	EGF
DB00187	7	P08235	Esmolol	NR3C2
DB00187	8	P06276	Esmolol	BCHE
DB00187	9	P16860	Esmolol	NPPB
DB00187	10	P00797	Esmolol	REN
DB00187	11	P08913	Esmolol	ADRA2A
DB00187	12	P48048	Esmolol	KCNJ1
DB00187	13	P28222	Esmolol	HTR1B
DB00187	14	P34969	Esmolol	HTR7
DB00187	15	P14867	Esmolol	GABRA1
DB00187	16	P25100	Esmolol	ADRA1D
DB00187	17	P10275	Esmolol	AR
DB00187	18	P22303	Esmolol	ACHE
DB00187	19	P27487	Esmolol	DPP4
DB00187	20	P10276	Esmolol	RARA
DB00187	21	P04150	Esmolol	NR3C1
DB00187	22	P35354	Esmolol	PTGS2
DB00187	23	P23219	Esmolol	PTGS1
DB00187	24	P14416	Esmolol	DRD2
DB00187	25	P62158	Esmolol	CALM1
DB00187	26	Q09428	Esmolol	ABCC8
DB00187	27	P23297	Esmolol	S100A1
DB00187	28	P35372	Esmolol	OPRM1
DB00187	29	Q01959	Esmolol	SLC6A3
DB00187	30	P28223	Esmolol	HTR2A
DB00188	1	P35270	Bortezomib	SPR
DB00188	2	P25786	Bortezomib	PSMA1
DB00188	3	Q9Y478	Bortezomib	PRKAB1
DB00188	4	P55769	Bortezomib	NHP2L1
DB00188	5	P07202	Bortezomib	TPO
DB00188	6	P38606	Bortezomib	ATP6V1A
DB00188	7	O95237	Bortezomib	LRAT
DB00188	8	P59768	Bortezomib	GNG2
DB00188	9	P49720	Bortezomib	PSMB3
DB00188	10	Q00536	Bortezomib	CDK16
DB00188	11	O14818	Bortezomib	PSMA7
DB00188	12	Q14181	Bortezomib	POLA2
DB00188	13	P09917	Bortezomib	ALOX5
DB00188	14	P20810	Bortezomib	CAST
DB00188	15	P35914	Bortezomib	HMGCL
DB00188	16	P27824	Bortezomib	CANX
DB00188	17	P23297	Bortezomib	S100A1
DB00188	18	O14880	Bortezomib	MGST3
DB00188	19	P62330	Bortezomib	ARF6
DB00188	20	P51649	Bortezomib	ALDH5A1
DB00188	21	P09622	Bortezomib	DLD
DB00188	22	Q969G6	Bortezomib	RFK
DB00188	23	P14550	Bortezomib	AKR1A1
DB00188	24	Q92769	Bortezomib	HDAC2
DB00188	25	Q16773	Bortezomib	CCBL1
DB00188	26	P61313	Bortezomib	RPL15
DB00188	27	P35237	Bortezomib	SERPINB6
DB00188	28	P35754	Bortezomib	GLRX
DB00188	29	P15538	Bortezomib	CYP11B1
DB00188	30	P24347	Bortezomib	MMP11
DB00191	1	Q05940	Phentermine	SLC18A2
DB00191	2	P08913	Phentermine	ADRA2A
DB00191	3	P18089	Phentermine	ADRA2B
DB00191	4	P35348	Phentermine	ADRA1A
DB00191	5	P28223	Phentermine	HTR2A
DB00191	6	P20309	Phentermine	CHRM3
DB00191	7	P00918	Phentermine	CA2
DB00191	8	P22303	Phentermine	ACHE
DB00191	9	P14416	Phentermine	DRD2
DB00191	10	P46098	Phentermine	HTR3A
DB00191	11	P14867	Phentermine	GABRA1
DB00191	12	P35499	Phentermine	SCN4A
DB00191	13	P35869	Phentermine	AHR
DB00191	14	Q9UBS5	Phentermine	GABBR1
DB00191	15	P30531	Phentermine	SLC6A1
DB00191	16	O43497	Phentermine	CACNA1G
DB00191	17	P23280	Phentermine	CA6
DB00191	18	Q09428	Phentermine	ABCC8
DB00191	19	P11229	Phentermine	CHRM1
DB00191	20	Q00975	Phentermine	CACNA1B
DB00191	21	P80404	Phentermine	ABAT
DB00191	22	O00555	Phentermine	CACNA1A
DB00191	23	P08172	Phentermine	CHRM2
DB00191	24	P25100	Phentermine	ADRA1D
DB00191	25	P18825	Phentermine	ADRA2C
DB00191	26	P21817	Phentermine	RYR1
DB00191	27	P28335	Phentermine	HTR2C
DB00191	28	P08908	Phentermine	HTR1A
DB00191	29	P41145	Phentermine	OPRK1
DB00191	30	P35368	Phentermine	ADRA1B
DB00193	1	P11229	Tramadol	CHRM1
DB00193	2	P08172	Tramadol	CHRM2
DB00193	3	P28223	Tramadol	HTR2A
DB00193	4	P46098	Tramadol	HTR3A
DB00193	5	P08908	Tramadol	HTR1A
DB00193	6	P08912	Tramadol	CHRM5
DB00193	7	Q01959	Tramadol	SLC6A3
DB00193	8	P35348	Tramadol	ADRA1A
DB00193	9	P14416	Tramadol	DRD2
DB00193	10	P08173	Tramadol	CHRM4
DB00193	11	P28222	Tramadol	HTR1B
DB00193	12	P08913	Tramadol	ADRA2A
DB00193	13	P28221	Tramadol	HTR1D
DB00193	14	P25021	Tramadol	HRH2
DB00193	15	P14867	Tramadol	GABRA1
DB00193	16	O15399	Tramadol	GRIN2D
DB00193	17	P41595	Tramadol	HTR2B
DB00193	18	Q12809	Tramadol	KCNH2
DB00193	19	P37231	Tramadol	PPARG
DB00193	20	P22303	Tramadol	ACHE
DB00193	21	P78559	Tramadol	MAP1A
DB00193	22	Q00975	Tramadol	CACNA1B
DB00193	23	Q92731	Tramadol	ESR2
DB00193	24	P35368	Tramadol	ADRA1B
DB00193	25	Q14524	Tramadol	SCN5A
DB00193	26	Q05940	Tramadol	SLC18A2
DB00193	27	Q9UBS5	Tramadol	GABBR1
DB00193	28	Q9Y5Y9	Tramadol	SCN10A
DB00193	29	O60391	Tramadol	GRIN3B
DB00193	30	Q9NZV8	Tramadol	KCND2
DB00195	1	Q12809	Betaxolol	KCNH2
DB00195	2	P35348	Betaxolol	ADRA1A
DB00195	3	P13945	Betaxolol	ADRB3
DB00195	4	P08908	Betaxolol	HTR1A
DB00195	5	P28222	Betaxolol	HTR1B
DB00195	6	P35368	Betaxolol	ADRA1B
DB00195	7	Q14500	Betaxolol	KCNJ12
DB00195	8	P08913	Betaxolol	ADRA2A
DB00195	9	P23219	Betaxolol	PTGS1
DB00195	10	P00797	Betaxolol	REN
DB00195	11	P37231	Betaxolol	PPARG
DB00195	12	P08235	Betaxolol	NR3C2
DB00195	13	P08758	Betaxolol	ANXA5
DB00195	14	P35354	Betaxolol	PTGS2
DB00195	15	P29317	Betaxolol	EPHA2
DB00195	16	P48048	Betaxolol	KCNJ1
DB00195	17	P06276	Betaxolol	BCHE
DB00195	18	P14867	Betaxolol	GABRA1
DB00195	19	P04035	Betaxolol	HMGCR
DB00195	20	P12821	Betaxolol	ACE
DB00195	21	Q14654	Betaxolol	KCNJ11
DB00195	22	P35372	Betaxolol	OPRM1
DB00195	23	P22303	Betaxolol	ACHE
DB00195	24	P11362	Betaxolol	FGFR1
DB00195	25	P21964	Betaxolol	COMT
DB00195	26	P25100	Betaxolol	ADRA1D
DB00195	27	P42330	Betaxolol	AKR1C3
DB00195	28	P14416	Betaxolol	DRD2
DB00195	29	P05023	Betaxolol	ATP1A1
DB00195	30	P31645	Betaxolol	SLC6A4
DB00196	1	P22303	Fluconazole	ACHE
DB00196	2	P37231	Fluconazole	PPARG
DB00196	3	P11387	Fluconazole	TOP1
DB00196	4	P30556	Fluconazole	AGTR1
DB00196	5	P35368	Fluconazole	ADRA1B
DB00196	6	P11229	Fluconazole	CHRM1
DB00196	7	P35372	Fluconazole	OPRM1
DB00196	8	Q14524	Fluconazole	SCN5A
DB00196	9	P08235	Fluconazole	NR3C2
DB00196	10	P21397	Fluconazole	MAOA
DB00196	11	Q13936	Fluconazole	CACNA1C
DB00196	12	P34969	Fluconazole	HTR7
DB00196	13	P42345	Fluconazole	MTOR
DB00196	14	P21964	Fluconazole	COMT
DB00196	15	P80075	Fluconazole	CCL8
DB00196	16	Q14654	Fluconazole	KCNJ11
DB00196	17	P10276	Fluconazole	RARA
DB00196	18	Q13639	Fluconazole	HTR4
DB00196	19	O75469	Fluconazole	NR1I2
DB00196	20	P35499	Fluconazole	SCN4A
DB00196	21	P06276	Fluconazole	BCHE
DB00196	22	P10696	Fluconazole	ALPPL2
DB00196	23	P05108	Fluconazole	CYP11A1
DB00196	24	P04150	Fluconazole	NR3C1
DB00196	25	P03372	Fluconazole	ESR1
DB00196	26	P06401	Fluconazole	PGR
DB00196	27	P09210	Fluconazole	GSTA2
DB00196	28	P00519	Fluconazole	ABL1
DB00196	29	P21817	Fluconazole	RYR1
DB00196	30	P62942	Fluconazole	FKBP1A
DB00197	1	P09917	Troglitazone	ALOX5
DB00197	2	P14555	Troglitazone	PLA2G2A
DB00197	3	P36544	Troglitazone	CHRNA7
DB00197	4	P23219	Troglitazone	PTGS1
DB00197	5	P22413	Troglitazone	ENPP1
DB00197	6	P03372	Troglitazone	ESR1
DB00197	7	P35228	Troglitazone	NOS2
DB00197	8	O94766	Troglitazone	B3GAT3
DB00197	9	Q9UP95	Troglitazone	SLC12A4
DB00197	10	Q05655	Troglitazone	PRKCD
DB00197	11	P10721	Troglitazone	KIT
DB00197	12	P10696	Troglitazone	ALPPL2
DB00197	13	P35354	Troglitazone	PTGS2
DB00197	14	Q4U2R8	Troglitazone	SLC22A6
DB00197	15	P06744	Troglitazone	GPI
DB00197	16	P26358	Troglitazone	DNMT1
DB00197	17	P19793	Troglitazone	RXRA
DB00197	18	P30968	Troglitazone	GNRHR
DB00197	19	P48029	Troglitazone	SLC6A8
DB00197	20	P27707	Troglitazone	DCK
DB00197	21	P09238	Troglitazone	MMP10
DB00197	22	P49419	Troglitazone	ALDH7A1
DB00197	23	P04150	Troglitazone	NR3C1
DB00197	24	P21673	Troglitazone	SAT1
DB00197	25	P09455	Troglitazone	RBP1
DB00197	26	P00451	Troglitazone	F8
DB00197	27	P25024	Troglitazone	CXCR1
DB00197	28	P45877	Troglitazone	PPIC
DB00197	29	Q09428	Troglitazone	ABCC8
DB00197	30	P19320	Troglitazone	VCAM1
DB00198	1	P37231	Oseltamivir	PPARG
DB00198	2	P01375	Oseltamivir	TNF
DB00198	3	P49327	Oseltamivir	FASN
DB00198	4	Q12809	Oseltamivir	KCNH2
DB00198	5	Q08289	Oseltamivir	CACNB2
DB00198	6	P08588	Oseltamivir	ADRB1
DB00198	7	P08235	Oseltamivir	NR3C2
DB00198	8	P11388	Oseltamivir	TOP2A
DB00198	9	P23219	Oseltamivir	PTGS1
DB00198	10	P04818	Oseltamivir	TYMS
DB00198	11	P07550	Oseltamivir	ADRB2
DB00198	12	Q92793	Oseltamivir	CREBBP
DB00198	13	P04156	Oseltamivir	PRNP
DB00198	14	O00180	Oseltamivir	KCNK1
DB00198	15	Q8TCU5	Oseltamivir	GRIN3A
DB00198	16	P10276	Oseltamivir	RARA
DB00198	17	Q9NYK1	Oseltamivir	TLR7
DB00198	18	P11474	Oseltamivir	ESRRA
DB00198	19	P35368	Oseltamivir	ADRA1B
DB00198	20	P11473	Oseltamivir	VDR
DB00198	21	O00555	Oseltamivir	CACNA1A
DB00198	22	P17302	Oseltamivir	GJA1
DB00198	23	P00374	Oseltamivir	DHFR
DB00198	24	Q5JAM2	Oseltamivir	ALAS1
DB00198	25	P35869	Oseltamivir	AHR
DB00198	26	Q9UNN8	Oseltamivir	PROCR
DB00198	27	P08123	Oseltamivir	COL1A2
DB00198	28	O15144	Oseltamivir	ARPC2
DB00198	29	P29972	Oseltamivir	AQP1
DB00198	30	Q03181	Oseltamivir	PPARD
DB00199	1	Q12809	Erythromycin	KCNH2
DB00199	2	P11229	Erythromycin	CHRM1
DB00199	3	Q14524	Erythromycin	SCN5A
DB00199	4	Q8TCU5	Erythromycin	GRIN3A
DB00199	5	P08235	Erythromycin	NR3C2
DB00199	6	P22303	Erythromycin	ACHE
DB00199	7	P08172	Erythromycin	CHRM2
DB00199	8	P25021	Erythromycin	HRH2
DB00199	9	P20309	Erythromycin	CHRM3
DB00199	10	P17302	Erythromycin	GJA1
DB00199	11	P42345	Erythromycin	MTOR
DB00199	12	P00519	Erythromycin	ABL1
DB00199	13	P49841	Erythromycin	GSK3B
DB00199	14	O14727	Erythromycin	APAF1
DB00199	15	P30556	Erythromycin	AGTR1
DB00199	16	P41145	Erythromycin	OPRK1
DB00199	17	P30532	Erythromycin	CHRNA5
DB00199	18	P62942	Erythromycin	FKBP1A
DB00199	19	Q13363	Erythromycin	CTBP1
DB00199	20	P37231	Erythromycin	PPARG
DB00199	21	P00450	Erythromycin	CP
DB00199	22	P19793	Erythromycin	RXRA
DB00199	23	P19838	Erythromycin	NFKB1
DB00199	24	P11388	Erythromycin	TOP2A
DB00199	25	P03372	Erythromycin	ESR1
DB00199	26	Q9NSA0	Erythromycin	SLC22A11
DB00199	27	P49589	Erythromycin	CARS
DB00199	28	P23219	Erythromycin	PTGS1
DB00199	29	P48061	Erythromycin	CXCL12
DB00199	30	P48549	Erythromycin	KCNJ3
DB00200	1	O14949	Hydroxocobalamin	UQCRQ
DB00200	2	P27487	Hydroxocobalamin	DPP4
DB00200	3	Q16099	Hydroxocobalamin	GRIK4
DB00200	4	Q8N142	Hydroxocobalamin	ADSSL1
DB00200	5	P23416	Hydroxocobalamin	GLRA2
DB00200	6	P08100	Hydroxocobalamin	RHO
DB00200	7	P29218	Hydroxocobalamin	IMPA1
DB00200	8	Q32P28	Hydroxocobalamin	LEPRE1
DB00200	9	Q86YB8	Hydroxocobalamin	ERO1LB
DB00200	10	Q9UHQ9	Hydroxocobalamin	CYB5R1
DB00200	11	Q96GD0	Hydroxocobalamin	PDXP
DB00200	12	Q9UIC8	Hydroxocobalamin	LCMT1
DB00200	13	P46976	Hydroxocobalamin	GYG1
DB00200	14	Q9UHY7	Hydroxocobalamin	ENOPH1
DB00200	15	Q9BW91	Hydroxocobalamin	NUDT9
DB00200	16	P07098	Hydroxocobalamin	LIPF
DB00200	17	P09467	Hydroxocobalamin	FBP1
DB00200	18	Q9NYK1	Hydroxocobalamin	TLR7
DB00200	19	Q99418	Hydroxocobalamin	CYTH2
DB00200	20	Q9UMX2	Hydroxocobalamin	OAZ3
DB00200	21	P10515	Hydroxocobalamin	DLAT
DB00200	22	Q92731	Hydroxocobalamin	ESR2
DB00200	23	P36959	Hydroxocobalamin	GMPR
DB00200	24	P31323	Hydroxocobalamin	PRKAR2B
DB00200	25	P46926	Hydroxocobalamin	GNPDA1
DB00200	26	Q9Y296	Hydroxocobalamin	TRAPPC4
DB00200	27	Q9HB21	Hydroxocobalamin	PLEKHA1
DB00200	28	P35754	Hydroxocobalamin	GLRX
DB00200	29	Q8N159	Hydroxocobalamin	NAGS
DB00200	30	Q9UQF2	Hydroxocobalamin	MAPK8IP1
DB00201	1	P27815	Caffeine	PDE4A
DB00201	2	O76074	Caffeine	PDE5A
DB00201	3	P21589	Caffeine	NT5E
DB00201	4	P29275	Caffeine	ADORA2B
DB00201	5	O95180	Caffeine	CACNA1H
DB00201	6	P25021	Caffeine	HRH2
DB00201	7	Q9Y233	Caffeine	PDE10A
DB00201	8	Q09428	Caffeine	ABCC8
DB00201	9	P28074	Caffeine	PSMB5
DB00201	10	P62158	Caffeine	CALM1
DB00201	11	P19801	Caffeine	ABP1
DB00201	12	P00918	Caffeine	CA2
DB00201	13	P30536	Caffeine	TSPO
DB00201	14	O00555	Caffeine	CACNA1A
DB00201	15	Q00975	Caffeine	CACNA1B
DB00201	16	P11388	Caffeine	TOP2A
DB00201	17	P34995	Caffeine	PTGER1
DB00201	18	P35372	Caffeine	OPRM1
DB00201	19	P23921	Caffeine	RRM1
DB00201	20	P27338	Caffeine	MAOB
DB00201	21	P31645	Caffeine	SLC6A4
DB00201	22	O43497	Caffeine	CACNA1G
DB00201	23	P47985	Caffeine	UQCRFS1
DB00201	24	P09467	Caffeine	FBP1
DB00201	25	P08588	Caffeine	ADRB1
DB00201	26	Q13363	Caffeine	CTBP1
DB00201	27	P08574	Caffeine	CYC1
DB00201	28	O43451	Caffeine	MGAM
DB00201	29	P35368	Caffeine	ADRA1B
DB00201	30	Q12809	Caffeine	KCNH2
DB00202	1	Q15822	Succinylcholine	CHRNA2
DB00202	2	P08912	Succinylcholine	CHRM5
DB00202	3	P15538	Succinylcholine	CYP11B1
DB00202	4	P46098	Succinylcholine	HTR3A
DB00202	5	P05023	Succinylcholine	ATP1A1
DB00202	6	Q14524	Succinylcholine	SCN5A
DB00202	7	P14867	Succinylcholine	GABRA1
DB00202	8	P22303	Succinylcholine	ACHE
DB00202	9	P08173	Succinylcholine	CHRM4
DB00202	10	P62158	Succinylcholine	CALM1
DB00202	11	P35368	Succinylcholine	ADRA1B
DB00202	12	Q9UBS5	Succinylcholine	GABBR1
DB00202	13	P14679	Succinylcholine	TYR
DB00202	14	P62942	Succinylcholine	FKBP1A
DB00202	15	P04150	Succinylcholine	NR3C1
DB00202	16	P01375	Succinylcholine	TNF
DB00202	17	Q9H244	Succinylcholine	P2RY12
DB00202	18	P09917	Succinylcholine	ALOX5
DB00202	19	Q99250	Succinylcholine	SCN2A
DB00202	20	P35372	Succinylcholine	OPRM1
DB00202	21	P12268	Succinylcholine	IMPDH2
DB00202	22	Q8TCU5	Succinylcholine	GRIN3A
DB00202	23	P04156	Succinylcholine	PRNP
DB00202	24	P48048	Succinylcholine	KCNJ1
DB00202	25	P01178	Succinylcholine	OXT
DB00202	26	P41145	Succinylcholine	OPRK1
DB00202	27	O15399	Succinylcholine	GRIN2D
DB00202	28	P35354	Succinylcholine	PTGS2
DB00202	29	P52209	Succinylcholine	PGD
DB00202	30	P08235	Succinylcholine	NR3C2
DB00203	1	P80511	Sildenafil	S100A12
DB00203	2	Q9BYC2	Sildenafil	OXCT2
DB00203	3	Q12809	Sildenafil	KCNH2
DB00203	4	P62158	Sildenafil	CALM1
DB00203	5	P62913	Sildenafil	RPL11
DB00203	6	P11388	Sildenafil	TOP2A
DB00203	7	Q9H2G2	Sildenafil	SLK
DB00203	8	P22413	Sildenafil	ENPP1
DB00203	9	Q9BY66	Sildenafil	KDM5D
DB00203	10	Q9Y233	Sildenafil	PDE10A
DB00203	11	P35348	Sildenafil	ADRA1A
DB00203	12	P35499	Sildenafil	SCN4A
DB00203	13	P55072	Sildenafil	VCP
DB00203	14	P21589	Sildenafil	NT5E
DB00203	15	P30556	Sildenafil	AGTR1
DB00203	16	Q13258	Sildenafil	PTGDR
DB00203	17	P00813	Sildenafil	ADA
DB00203	18	Q13698	Sildenafil	CACNA1S
DB00203	19	P30536	Sildenafil	TSPO
DB00203	20	P27487	Sildenafil	DPP4
DB00203	21	Q14541	Sildenafil	HNF4G
DB00203	22	P53674	Sildenafil	CRYBB1
DB00203	23	O14764	Sildenafil	GABRD
DB00203	24	Q16760	Sildenafil	DGKD
DB00203	25	P29274	Sildenafil	ADORA2A
DB00203	26	P36888	Sildenafil	FLT3
DB00203	27	P34969	Sildenafil	HTR7
DB00203	28	O43708	Sildenafil	GSTZ1
DB00203	29	P07900	Sildenafil	HSP90AA1
DB00203	30	P36544	Sildenafil	CHRNA7
DB00204	1	P07550	Dofetilide	ADRB2
DB00204	2	P35348	Dofetilide	ADRA1A
DB00204	3	P08908	Dofetilide	HTR1A
DB00204	4	Q14654	Dofetilide	KCNJ11
DB00204	5	P25021	Dofetilide	HRH2
DB00204	6	P28223	Dofetilide	HTR2A
DB00204	7	P01133	Dofetilide	EGF
DB00204	8	P08588	Dofetilide	ADRB1
DB00204	9	O15111	Dofetilide	CHUK
DB00204	10	P11388	Dofetilide	TOP2A
DB00204	11	P13945	Dofetilide	ADRB3
DB00204	12	P49841	Dofetilide	GSK3B
DB00204	13	Q9UPY5	Dofetilide	SLC7A11
DB00204	14	P08913	Dofetilide	ADRA2A
DB00204	15	P11229	Dofetilide	CHRM1
DB00204	16	Q01959	Dofetilide	SLC6A3
DB00204	17	P22303	Dofetilide	ACHE
DB00204	18	P28221	Dofetilide	HTR1D
DB00204	19	Q14524	Dofetilide	SCN5A
DB00204	20	P46098	Dofetilide	HTR3A
DB00204	21	P28222	Dofetilide	HTR1B
DB00204	22	P23975	Dofetilide	SLC6A2
DB00204	23	P03372	Dofetilide	ESR1
DB00204	24	P15692	Dofetilide	VEGFA
DB00204	25	P20309	Dofetilide	CHRM3
DB00204	26	Q9NZV8	Dofetilide	KCND2
DB00204	27	P08758	Dofetilide	ANXA5
DB00204	28	P30556	Dofetilide	AGTR1
DB00204	29	P02776	Dofetilide	PF4
DB00204	30	Q92569	Dofetilide	PIK3R3
DB00205	1	P04818	Pyrimethamine	TYMS
DB00205	2	P04156	Pyrimethamine	PRNP
DB00205	3	P22102	Pyrimethamine	GART
DB00205	4	P42345	Pyrimethamine	MTOR
DB00205	5	P30085	Pyrimethamine	CMPK1
DB00205	6	P04150	Pyrimethamine	NR3C1
DB00205	7	P29972	Pyrimethamine	AQP1
DB00205	8	Q16853	Pyrimethamine	AOC3
DB00205	9	P28223	Pyrimethamine	HTR2A
DB00205	10	P50406	Pyrimethamine	HTR6
DB00205	11	P18825	Pyrimethamine	ADRA2C
DB00205	12	Q13509	Pyrimethamine	TUBB3
DB00205	13	P49327	Pyrimethamine	FASN
DB00205	14	Q14524	Pyrimethamine	SCN5A
DB00205	15	P08588	Pyrimethamine	ADRB1
DB00205	16	Q9Y275	Pyrimethamine	TNFSF13B
DB00205	17	P42768	Pyrimethamine	WAS
DB00205	18	P18089	Pyrimethamine	ADRA2B
DB00205	19	P11387	Pyrimethamine	TOP1
DB00205	20	P22413	Pyrimethamine	ENPP1
DB00205	21	Q08289	Pyrimethamine	CACNB2
DB00205	22	P30536	Pyrimethamine	TSPO
DB00205	23	P30518	Pyrimethamine	AVPR2
DB00205	24	O14732	Pyrimethamine	IMPA2
DB00205	25	P22303	Pyrimethamine	ACHE
DB00205	26	P08235	Pyrimethamine	NR3C2
DB00205	27	P28074	Pyrimethamine	PSMB5
DB00205	28	O14764	Pyrimethamine	GABRD
DB00205	29	P07550	Pyrimethamine	ADRB2
DB00205	30	Q5VZ30	Pyrimethamine	GAD2
DB00206	1	Q01959	Reserpine	SLC6A3
DB00206	2	P31645	Reserpine	SLC6A4
DB00206	3	P14416	Reserpine	DRD2
DB00206	4	P23975	Reserpine	SLC6A2
DB00206	5	P35348	Reserpine	ADRA1A
DB00206	6	P08908	Reserpine	HTR1A
DB00206	7	P28223	Reserpine	HTR2A
DB00206	8	P08913	Reserpine	ADRA2A
DB00206	9	P27338	Reserpine	MAOB
DB00206	10	P14867	Reserpine	GABRA1
DB00206	11	P21728	Reserpine	DRD1
DB00206	12	P25021	Reserpine	HRH2
DB00206	13	P78559	Reserpine	MAP1A
DB00206	14	P46098	Reserpine	HTR3A
DB00206	15	P28335	Reserpine	HTR2C
DB00206	16	P28472	Reserpine	GABRB3
DB00206	17	Q12809	Reserpine	KCNH2
DB00206	18	P22303	Reserpine	ACHE
DB00206	19	P35368	Reserpine	ADRA1B
DB00206	20	P18089	Reserpine	ADRA2B
DB00206	21	P41145	Reserpine	OPRK1
DB00206	22	P41595	Reserpine	HTR2B
DB00206	23	P35372	Reserpine	OPRM1
DB00206	24	P18825	Reserpine	ADRA2C
DB00206	25	P28222	Reserpine	HTR1B
DB00206	26	P41143	Reserpine	OPRD1
DB00206	27	P09211	Reserpine	GSTP1
DB00206	28	P25103	Reserpine	TACR1
DB00206	29	P35462	Reserpine	DRD3
DB00206	30	P08588	Reserpine	ADRB1
DB00207	1	P11229	Azithromycin	CHRM1
DB00207	2	P14867	Azithromycin	GABRA1
DB00207	3	P08172	Azithromycin	CHRM2
DB00207	4	P05023	Azithromycin	ATP1A1
DB00207	5	P46098	Azithromycin	HTR3A
DB00207	6	P20309	Azithromycin	CHRM3
DB00207	7	Q15822	Azithromycin	CHRNA2
DB00207	8	P25021	Azithromycin	HRH2
DB00207	9	P14416	Azithromycin	DRD2
DB00207	10	P31645	Azithromycin	SLC6A4
DB00207	11	Q14524	Azithromycin	SCN5A
DB00207	12	Q8TCU5	Azithromycin	GRIN3A
DB00207	13	P23975	Azithromycin	SLC6A2
DB00207	14	P08173	Azithromycin	CHRM4
DB00207	15	P35348	Azithromycin	ADRA1A
DB00207	16	P22303	Azithromycin	ACHE
DB00207	17	P06276	Azithromycin	BCHE
DB00207	18	P08912	Azithromycin	CHRM5
DB00207	19	P35354	Azithromycin	PTGS2
DB00207	20	P28223	Azithromycin	HTR2A
DB00207	21	P62158	Azithromycin	CALM1
DB00207	22	P14555	Azithromycin	PLA2G2A
DB00207	23	P01375	Azithromycin	TNF
DB00207	24	P04150	Azithromycin	NR3C1
DB00207	25	Q13639	Azithromycin	HTR4
DB00207	26	P28472	Azithromycin	GABRB3
DB00207	27	P35869	Azithromycin	AHR
DB00207	28	P08913	Azithromycin	ADRA2A
DB00207	29	P48048	Azithromycin	KCNJ1
DB00207	30	P42345	Azithromycin	MTOR
DB00208	1	P25021	Ticlopidine	HRH2
DB00208	2	P08172	Ticlopidine	CHRM2
DB00208	3	P11229	Ticlopidine	CHRM1
DB00208	4	P43119	Ticlopidine	PTGIR
DB00208	5	P43088	Ticlopidine	PTGFR
DB00208	6	P20309	Ticlopidine	CHRM3
DB00208	7	P10275	Ticlopidine	AR
DB00208	8	Q14524	Ticlopidine	SCN5A
DB00208	9	P50406	Ticlopidine	HTR6
DB00208	10	P00750	Ticlopidine	PLAT
DB00208	11	P22303	Ticlopidine	ACHE
DB00208	12	Q13509	Ticlopidine	TUBB3
DB00208	13	P01133	Ticlopidine	EGF
DB00208	14	P08588	Ticlopidine	ADRB1
DB00208	15	P48048	Ticlopidine	KCNJ1
DB00208	16	P07550	Ticlopidine	ADRB2
DB00208	17	P03372	Ticlopidine	ESR1
DB00208	18	Q92731	Ticlopidine	ESR2
DB00208	19	P35869	Ticlopidine	AHR
DB00208	20	P04150	Ticlopidine	NR3C1
DB00208	21	P62158	Ticlopidine	CALM1
DB00208	22	P07437	Ticlopidine	TUBB
DB00208	23	P00747	Ticlopidine	PLG
DB00208	24	Q12809	Ticlopidine	KCNH2
DB00208	25	P34969	Ticlopidine	HTR7
DB00208	26	P48147	Ticlopidine	PREP
DB00208	27	P20618	Ticlopidine	PSMB1
DB00208	28	P37231	Ticlopidine	PPARG
DB00208	29	P06401	Ticlopidine	PGR
DB00208	30	Q16671	Ticlopidine	AMHR2
DB00210	1	P09455	Adapalene	RBP1
DB00210	2	P14867	Adapalene	GABRA1
DB00210	3	P09619	Adapalene	PDGFRB
DB00210	4	P12268	Adapalene	IMPDH2
DB00210	5	Q09470	Adapalene	KCNA1
DB00210	6	Q15648	Adapalene	MED1
DB00210	7	P35354	Adapalene	PTGS2
DB00210	8	P35916	Adapalene	FLT4
DB00210	9	P23219	Adapalene	PTGS1
DB00210	10	P35348	Adapalene	ADRA1A
DB00210	11	P28223	Adapalene	HTR2A
DB00210	12	Q03181	Adapalene	PPARD
DB00210	13	P25100	Adapalene	ADRA1D
DB00210	14	Q13936	Adapalene	CACNA1C
DB00210	15	P31645	Adapalene	SLC6A4
DB00210	16	P20309	Adapalene	CHRM3
DB00210	17	P18089	Adapalene	ADRA2B
DB00210	18	P35372	Adapalene	OPRM1
DB00210	19	P14416	Adapalene	DRD2
DB00210	20	P08912	Adapalene	CHRM5
DB00210	21	P23975	Adapalene	SLC6A2
DB00210	22	P04035	Adapalene	HMGCR
DB00210	23	P19838	Adapalene	NFKB1
DB00210	24	P18505	Adapalene	GABRB1
DB00210	25	P37231	Adapalene	PPARG
DB00210	26	P08913	Adapalene	ADRA2A
DB00210	27	P11229	Adapalene	CHRM1
DB00210	28	P07550	Adapalene	ADRB2
DB00210	29	O15554	Adapalene	KCNN4
DB00210	30	Q05586	Adapalene	GRIN1
DB00211	1	P25100	Midodrine	ADRA1D
DB00211	2	P08913	Midodrine	ADRA2A
DB00211	3	P07550	Midodrine	ADRB2
DB00211	4	Q12809	Midodrine	KCNH2
DB00211	5	P08588	Midodrine	ADRB1
DB00211	6	P18089	Midodrine	ADRA2B
DB00211	7	P14416	Midodrine	DRD2
DB00211	8	P08908	Midodrine	HTR1A
DB00211	9	P23975	Midodrine	SLC6A2
DB00211	10	P18825	Midodrine	ADRA2C
DB00211	11	P09172	Midodrine	DBH
DB00211	12	Q01959	Midodrine	SLC6A3
DB00211	13	P28223	Midodrine	HTR2A
DB00211	14	P08235	Midodrine	NR3C2
DB00211	15	Q05940	Midodrine	SLC18A2
DB00211	16	P25021	Midodrine	HRH2
DB00211	17	P11229	Midodrine	CHRM1
DB00211	18	P22303	Midodrine	ACHE
DB00211	19	P34969	Midodrine	HTR7
DB00211	20	P30085	Midodrine	CMPK1
DB00211	21	P14867	Midodrine	GABRA1
DB00211	22	P31645	Midodrine	SLC6A4
DB00211	23	P05023	Midodrine	ATP1A1
DB00211	24	Q14500	Midodrine	KCNJ12
DB00211	25	P62158	Midodrine	CALM1
DB00211	26	P28222	Midodrine	HTR1B
DB00211	27	P28335	Midodrine	HTR2C
DB00211	28	P15502	Midodrine	ELN
DB00211	29	Q09470	Midodrine	KCNA1
DB00211	30	P21728	Midodrine	DRD1
DB00213	1	P25021	Pantoprazole	HRH2
DB00213	2	Q9H244	Pantoprazole	P2RY12
DB00213	3	P07437	Pantoprazole	TUBB
DB00213	4	P08913	Pantoprazole	ADRA2A
DB00213	5	P31645	Pantoprazole	SLC6A4
DB00213	6	P23975	Pantoprazole	SLC6A2
DB00213	7	P14867	Pantoprazole	GABRA1
DB00213	8	O75469	Pantoprazole	NR1I2
DB00213	9	P35348	Pantoprazole	ADRA1A
DB00213	10	P20309	Pantoprazole	CHRM3
DB00213	11	P43088	Pantoprazole	PTGFR
DB00213	12	P11229	Pantoprazole	CHRM1
DB00213	13	P03372	Pantoprazole	ESR1
DB00213	14	Q01959	Pantoprazole	SLC6A3
DB00213	15	Q12809	Pantoprazole	KCNH2
DB00213	16	Q13509	Pantoprazole	TUBB3
DB00213	17	P21964	Pantoprazole	COMT
DB00213	18	Q9NSA0	Pantoprazole	SLC22A11
DB00213	19	P21397	Pantoprazole	MAOA
DB00213	20	P34995	Pantoprazole	PTGER1
DB00213	21	P14416	Pantoprazole	DRD2
DB00213	22	Q05940	Pantoprazole	SLC18A2
DB00213	23	P08172	Pantoprazole	CHRM2
DB00213	24	P22303	Pantoprazole	ACHE
DB00213	25	P30939	Pantoprazole	HTR1F
DB00213	26	P34969	Pantoprazole	HTR7
DB00213	27	P10275	Pantoprazole	AR
DB00213	28	P48048	Pantoprazole	KCNJ1
DB00213	29	P35368	Pantoprazole	ADRA1B
DB00213	30	P35372	Pantoprazole	OPRM1
DB00215	1	P23975	Citalopram	SLC6A2
DB00215	2	P11229	Citalopram	CHRM1
DB00215	3	P28223	Citalopram	HTR2A
DB00215	4	P46098	Citalopram	HTR3A
DB00215	5	P20309	Citalopram	CHRM3
DB00215	6	P22303	Citalopram	ACHE
DB00215	7	P08908	Citalopram	HTR1A
DB00215	8	P41143	Citalopram	OPRD1
DB00215	9	Q05940	Citalopram	SLC18A2
DB00215	10	Q8TCU5	Citalopram	GRIN3A
DB00215	11	P08172	Citalopram	CHRM2
DB00215	12	P41145	Citalopram	OPRK1
DB00215	13	P35372	Citalopram	OPRM1
DB00215	14	P14867	Citalopram	GABRA1
DB00215	15	P28335	Citalopram	HTR2C
DB00215	16	Q12809	Citalopram	KCNH2
DB00215	17	P14416	Citalopram	DRD2
DB00215	18	Q14524	Citalopram	SCN5A
DB00215	19	P06276	Citalopram	BCHE
DB00215	20	P35348	Citalopram	ADRA1A
DB00215	21	P08912	Citalopram	CHRM5
DB00215	22	Q9Y233	Citalopram	PDE10A
DB00215	23	P78559	Citalopram	MAP1A
DB00215	24	Q05586	Citalopram	GRIN1
DB00215	25	P08913	Citalopram	ADRA2A
DB00215	26	Q00975	Citalopram	CACNA1B
DB00215	27	Q15822	Citalopram	CHRNA2
DB00215	28	P30926	Citalopram	CHRNB4
DB00215	29	Q09470	Citalopram	KCNA1
DB00215	30	Q01959	Citalopram	SLC6A3
DB00216	1	P28335	Eletriptan	HTR2C
DB00216	2	P28223	Eletriptan	HTR2A
DB00216	3	P21728	Eletriptan	DRD1
DB00216	4	P08913	Eletriptan	ADRA2A
DB00216	5	P14416	Eletriptan	DRD2
DB00216	6	P18089	Eletriptan	ADRA2B
DB00216	7	P46098	Eletriptan	HTR3A
DB00216	8	P21918	Eletriptan	DRD5
DB00216	9	P21917	Eletriptan	DRD4
DB00216	10	P50406	Eletriptan	HTR6
DB00216	11	P18825	Eletriptan	ADRA2C
DB00216	12	P09917	Eletriptan	ALOX5
DB00216	13	P35462	Eletriptan	DRD3
DB00216	14	P41594	Eletriptan	GRM5
DB00216	15	Q13639	Eletriptan	HTR4
DB00216	16	P18545	Eletriptan	PDE6G
DB00216	17	P35348	Eletriptan	ADRA1A
DB00216	18	Q16881	Eletriptan	TXNRD1
DB00216	19	P22413	Eletriptan	ENPP1
DB00216	20	Q9HAN9	Eletriptan	NMNAT1
DB00216	21	Q16853	Eletriptan	AOC3
DB00216	22	Q14626	Eletriptan	IL11RA
DB00216	23	Q9Y5Y9	Eletriptan	SCN10A
DB00216	24	P49841	Eletriptan	GSK3B
DB00216	25	P36544	Eletriptan	CHRNA7
DB00216	26	P37231	Eletriptan	PPARG
DB00216	27	P35368	Eletriptan	ADRA1B
DB00216	28	Q14654	Eletriptan	KCNJ11
DB00216	29	P09104	Eletriptan	ENO2
DB00216	30	P11388	Eletriptan	TOP2A
DB00218	1	Q12809	Moxifloxacin	KCNH2
DB00218	2	Q02880	Moxifloxacin	TOP2B
DB00218	3	P34969	Moxifloxacin	HTR7
DB00218	4	O00555	Moxifloxacin	CACNA1A
DB00218	5	P35368	Moxifloxacin	ADRA1B
DB00218	6	P21397	Moxifloxacin	MAOA
DB00218	7	P13051	Moxifloxacin	UNG
DB00218	8	P00387	Moxifloxacin	CYB5R3
DB00218	9	P13500	Moxifloxacin	CCL2
DB00218	10	P07550	Moxifloxacin	ADRB2
DB00218	11	Q13936	Moxifloxacin	CACNA1C
DB00218	12	P08729	Moxifloxacin	KRT7
DB00218	13	Q9H4B7	Moxifloxacin	TUBB1
DB00218	14	P07437	Moxifloxacin	TUBB
DB00218	15	P01189	Moxifloxacin	POMC
DB00218	16	P04070	Moxifloxacin	PROC
DB00218	17	P17948	Moxifloxacin	FLT1
DB00218	18	Q13555	Moxifloxacin	CAMK2G
DB00218	19	Q14654	Moxifloxacin	KCNJ11
DB00218	20	P24385	Moxifloxacin	CCND1
DB00218	21	P15382	Moxifloxacin	KCNE1
DB00218	22	P35372	Moxifloxacin	OPRM1
DB00218	23	Q9UGN5	Moxifloxacin	PARP2
DB00218	24	P78559	Moxifloxacin	MAP1A
DB00218	25	Q08289	Moxifloxacin	CACNB2
DB00218	26	P27338	Moxifloxacin	MAOB
DB00218	27	P10415	Moxifloxacin	BCL2
DB00218	28	P42892	Moxifloxacin	ECE1
DB00218	29	Q99250	Moxifloxacin	SCN2A
DB00218	30	P62158	Moxifloxacin	CALM1
DB00220	1	Q12809	Nelfinavir	KCNH2
DB00220	2	P22303	Nelfinavir	ACHE
DB00220	3	P35372	Nelfinavir	OPRM1
DB00220	4	P25021	Nelfinavir	HRH2
DB00220	5	P37231	Nelfinavir	PPARG
DB00220	6	Q14524	Nelfinavir	SCN5A
DB00220	7	Q09428	Nelfinavir	ABCC8
DB00220	8	Q8TCU5	Nelfinavir	GRIN3A
DB00220	9	P08235	Nelfinavir	NR3C2
DB00220	10	P08588	Nelfinavir	ADRB1
DB00220	11	P11229	Nelfinavir	CHRM1
DB00220	12	P04035	Nelfinavir	HMGCR
DB00220	13	P35368	Nelfinavir	ADRA1B
DB00220	14	P06276	Nelfinavir	BCHE
DB00220	15	Q14654	Nelfinavir	KCNJ11
DB00220	16	P30556	Nelfinavir	AGTR1
DB00220	17	P62158	Nelfinavir	CALM1
DB00220	18	P20309	Nelfinavir	CHRM3
DB00220	19	P41143	Nelfinavir	OPRD1
DB00220	20	P08172	Nelfinavir	CHRM2
DB00220	21	P10275	Nelfinavir	AR
DB00220	22	Q13639	Nelfinavir	HTR4
DB00220	23	P03372	Nelfinavir	ESR1
DB00220	24	P35499	Nelfinavir	SCN4A
DB00220	25	P34995	Nelfinavir	PTGER1
DB00220	26	P21554	Nelfinavir	CNR1
DB00220	27	P62942	Nelfinavir	FKBP1A
DB00220	28	P04818	Nelfinavir	TYMS
DB00220	29	P07550	Nelfinavir	ADRB2
DB00220	30	P54760	Nelfinavir	EPHB4
DB00222	1	Q96RD7	Glimepiride	PANX1
DB00222	2	P37231	Glimepiride	PPARG
DB00222	3	Q14500	Glimepiride	KCNJ12
DB00222	4	P41143	Glimepiride	OPRD1
DB00222	5	Q08345	Glimepiride	DDR1
DB00222	6	P08588	Glimepiride	ADRB1
DB00222	7	P54284	Glimepiride	CACNB3
DB00222	8	P06401	Glimepiride	PGR
DB00222	9	Q99720	Glimepiride	SIGMAR1
DB00222	10	P03372	Glimepiride	ESR1
DB00222	11	P00568	Glimepiride	AK1
DB00222	12	P62158	Glimepiride	CALM1
DB00222	13	P14867	Glimepiride	GABRA1
DB00222	14	Q9Y5Y9	Glimepiride	SCN10A
DB00222	15	P46098	Glimepiride	HTR3A
DB00222	16	P08913	Glimepiride	ADRA2A
DB00222	17	P17405	Glimepiride	SMPD1
DB00222	18	P30793	Glimepiride	GCH1
DB00222	19	O14936	Glimepiride	CASK
DB00222	20	P08235	Glimepiride	NR3C2
DB00222	21	P35372	Glimepiride	OPRM1
DB00222	22	P23975	Glimepiride	SLC6A2
DB00222	23	P16234	Glimepiride	PDGFRA
DB00222	24	P45452	Glimepiride	MMP13
DB00222	25	P15382	Glimepiride	KCNE1
DB00222	26	Q14289	Glimepiride	PTK2B
DB00222	27	Q01668	Glimepiride	CACNA1D
DB00222	28	P22303	Glimepiride	ACHE
DB00222	29	Q13936	Glimepiride	CACNA1C
DB00222	30	Q14524	Glimepiride	SCN5A
DB00224	1	Q12809	Indinavir	KCNH2
DB00224	2	P62158	Indinavir	CALM1
DB00224	3	P41143	Indinavir	OPRD1
DB00224	4	P41145	Indinavir	OPRK1
DB00224	5	P03372	Indinavir	ESR1
DB00224	6	P35372	Indinavir	OPRM1
DB00224	7	P42345	Indinavir	MTOR
DB00224	8	Q9H244	Indinavir	P2RY12
DB00224	9	Q92731	Indinavir	ESR2
DB00224	10	Q14524	Indinavir	SCN5A
DB00224	11	P37231	Indinavir	PPARG
DB00224	12	P22303	Indinavir	ACHE
DB00224	13	P22413	Indinavir	ENPP1
DB00224	14	P08235	Indinavir	NR3C2
DB00224	15	P04035	Indinavir	HMGCR
DB00224	16	Q8TCU5	Indinavir	GRIN3A
DB00224	17	P30556	Indinavir	AGTR1
DB00224	18	Q9NSA0	Indinavir	SLC22A11
DB00224	19	P11229	Indinavir	CHRM1
DB00224	20	O14920	Indinavir	IKBKB
DB00224	21	P10275	Indinavir	AR
DB00224	22	P08588	Indinavir	ADRB1
DB00224	23	P08172	Indinavir	CHRM2
DB00224	24	P12821	Indinavir	ACE
DB00224	25	P62942	Indinavir	FKBP1A
DB00224	26	P08100	Indinavir	RHO
DB00224	27	P35354	Indinavir	PTGS2
DB00224	28	Q08499	Indinavir	PDE4D
DB00224	29	P20309	Indinavir	CHRM3
DB00224	30	P14555	Indinavir	PLA2G2A
DB00227	1	P05107	Lovastatin	ITGB2
DB00227	2	P14324	Lovastatin	FDPS
DB00227	3	P16471	Lovastatin	PRLR
DB00227	4	P08235	Lovastatin	NR3C2
DB00227	5	P20941	Lovastatin	PDC
DB00227	6	Q13332	Lovastatin	PTPRS
DB00227	7	P41235	Lovastatin	HNF4A
DB00227	8	P14867	Lovastatin	GABRA1
DB00227	9	P01130	Lovastatin	LDLR
DB00227	10	P35499	Lovastatin	SCN4A
DB00227	11	P08588	Lovastatin	ADRB1
DB00227	12	Q05940	Lovastatin	SLC18A2
DB00227	13	Q99250	Lovastatin	SCN2A
DB00227	14	P10275	Lovastatin	AR
DB00227	15	P31645	Lovastatin	SLC6A4
DB00227	16	Q9UHQ9	Lovastatin	CYB5R1
DB00227	17	P28222	Lovastatin	HTR1B
DB00227	18	Q96RD7	Lovastatin	PANX1
DB00227	19	P18089	Lovastatin	ADRA2B
DB00227	20	P07550	Lovastatin	ADRB2
DB00227	21	P41595	Lovastatin	HTR2B
DB00227	22	P46098	Lovastatin	HTR3A
DB00227	23	Q9BWD1	Lovastatin	ACAT2
DB00227	24	Q9UP95	Lovastatin	SLC12A4
DB00227	25	P19320	Lovastatin	VCAM1
DB00227	26	P06401	Lovastatin	PGR
DB00227	27	Q16566	Lovastatin	CAMK4
DB00227	28	Q9H4B7	Lovastatin	TUBB1
DB00227	29	P30542	Lovastatin	ADORA1
DB00227	30	P30531	Lovastatin	SLC6A1
DB00228	1	O14649	Enflurane	KCNK3
DB00228	2	O60391	Enflurane	GRIN3B
DB00228	3	P00918	Enflurane	CA2
DB00228	4	Q9NPC2	Enflurane	KCNK9
DB00228	5	P34903	Enflurane	GABRA3
DB00228	6	P07477	Enflurane	PRSS1
DB00228	7	P62158	Enflurane	CALM1
DB00228	8	P42262	Enflurane	GRIA2
DB00228	9	P35348	Enflurane	ADRA1A
DB00228	10	P55017	Enflurane	SLC12A3
DB00228	11	P20309	Enflurane	CHRM3
DB00228	12	P48169	Enflurane	GABRA4
DB00228	13	Q99250	Enflurane	SCN2A
DB00228	14	O43497	Enflurane	CACNA1G
DB00228	15	P0C0L4	Enflurane	C4A
DB00228	16	Q03181	Enflurane	PPARD
DB00228	17	P28223	Enflurane	HTR2A
DB00228	18	P10109	Enflurane	FDX1
DB00228	19	P11229	Enflurane	CHRM1
DB00228	20	P46098	Enflurane	HTR3A
DB00228	21	P35228	Enflurane	NOS2
DB00228	22	P22303	Enflurane	ACHE
DB00228	23	P15538	Enflurane	CYP11B1
DB00228	24	P16066	Enflurane	NPR1
DB00228	25	P05023	Enflurane	ATP1A1
DB00228	26	P09884	Enflurane	POLA1
DB00228	27	P23921	Enflurane	RRM1
DB00228	28	P30518	Enflurane	AVPR2
DB00228	29	Q05586	Enflurane	GRIN1
DB00228	30	Q16478	Enflurane	GRIK5
DB00230	1	Q00975	Pregabalin	CACNA1B
DB00230	2	P80404	Pregabalin	ABAT
DB00230	3	P14867	Pregabalin	GABRA1
DB00230	4	Q14524	Pregabalin	SCN5A
DB00230	5	P14679	Pregabalin	TYR
DB00230	6	P30542	Pregabalin	ADORA1
DB00230	7	P46098	Pregabalin	HTR3A
DB00230	8	P16066	Pregabalin	NPR1
DB00230	9	P04818	Pregabalin	TYMS
DB00230	10	O43497	Pregabalin	CACNA1G
DB00230	11	Q99250	Pregabalin	SCN2A
DB00230	12	P23921	Pregabalin	RRM1
DB00230	13	P35348	Pregabalin	ADRA1A
DB00230	14	P27338	Pregabalin	MAOB
DB00230	15	Q9NY72	Pregabalin	SCN3B
DB00230	16	P28223	Pregabalin	HTR2A
DB00230	17	Q92830	Pregabalin	KAT2A
DB00230	18	P06276	Pregabalin	BCHE
DB00230	19	P25021	Pregabalin	HRH2
DB00230	20	P36544	Pregabalin	CHRNA7
DB00230	21	O76074	Pregabalin	PDE5A
DB00230	22	P23141	Pregabalin	CES1
DB00230	23	Q09470	Pregabalin	KCNA1
DB00230	24	P08913	Pregabalin	ADRA2A
DB00230	25	P11511	Pregabalin	CYP19A1
DB00230	26	P31645	Pregabalin	SLC6A4
DB00230	27	Q07699	Pregabalin	SCN1B
DB00230	28	Q07343	Pregabalin	PDE4B
DB00230	29	P30518	Pregabalin	AVPR2
DB00230	30	P00918	Pregabalin	CA2
DB00231	1	P34969	Temazepam	HTR7
DB00231	2	P35348	Temazepam	ADRA1A
DB00231	3	P46098	Temazepam	HTR3A
DB00231	4	O43497	Temazepam	CACNA1G
DB00231	5	Q16853	Temazepam	AOC3
DB00231	6	P23921	Temazepam	RRM1
DB00231	7	P50750	Temazepam	CDK9
DB00231	8	P31645	Temazepam	SLC6A4
DB00231	9	P08235	Temazepam	NR3C2
DB00231	10	P18089	Temazepam	ADRA2B
DB00231	11	Q16760	Temazepam	DGKD
DB00231	12	P08908	Temazepam	HTR1A
DB00231	13	P23280	Temazepam	CA6
DB00231	14	P11474	Temazepam	ESRRA
DB00231	15	Q92781	Temazepam	RDH5
DB00231	16	P11388	Temazepam	TOP2A
DB00231	17	P27797	Temazepam	CALR
DB00231	18	P00918	Temazepam	CA2
DB00231	19	P17405	Temazepam	SMPD1
DB00231	20	P03372	Temazepam	ESR1
DB00231	21	P14416	Temazepam	DRD2
DB00231	22	P35354	Temazepam	PTGS2
DB00231	23	P29972	Temazepam	AQP1
DB00231	24	Q9NRE1	Temazepam	MMP26
DB00231	25	Q13363	Temazepam	CTBP1
DB00231	26	P42261	Temazepam	GRIA1
DB00231	27	P23975	Temazepam	SLC6A2
DB00231	28	P00367	Temazepam	GLUD1
DB00231	29	Q9UBS5	Temazepam	GABBR1
DB00231	30	Q9Y5Y9	Temazepam	SCN10A
DB00235	1	P28223	Milrinone	HTR2A
DB00235	2	P35348	Milrinone	ADRA1A
DB00235	3	P34969	Milrinone	HTR7
DB00235	4	P14416	Milrinone	DRD2
DB00235	5	P08908	Milrinone	HTR1A
DB00235	6	P08913	Milrinone	ADRA2A
DB00235	7	P41595	Milrinone	HTR2B
DB00235	8	P25021	Milrinone	HRH2
DB00235	9	P11387	Milrinone	TOP1
DB00235	10	P18089	Milrinone	ADRA2B
DB00235	11	Q12809	Milrinone	KCNH2
DB00235	12	P35368	Milrinone	ADRA1B
DB00235	13	P28335	Milrinone	HTR2C
DB00235	14	P46098	Milrinone	HTR3A
DB00235	15	P28222	Milrinone	HTR1B
DB00235	16	P21728	Milrinone	DRD1
DB00235	17	P35462	Milrinone	DRD3
DB00235	18	P14867	Milrinone	GABRA1
DB00235	19	P06276	Milrinone	BCHE
DB00235	20	P10275	Milrinone	AR
DB00235	21	P28221	Milrinone	HTR1D
DB00235	22	P18825	Milrinone	ADRA2C
DB00235	23	P22303	Milrinone	ACHE
DB00235	24	P21964	Milrinone	COMT
DB00235	25	Q05940	Milrinone	SLC18A2
DB00235	26	P21917	Milrinone	DRD4
DB00235	27	P62158	Milrinone	CALM1
DB00235	28	P08588	Milrinone	ADRB1
DB00235	29	Q01959	Milrinone	SLC6A3
DB00235	30	P20248	Milrinone	CCNA2
DB00238	1	P11387	Nevirapine	TOP1
DB00238	2	P28335	Nevirapine	HTR2C
DB00238	3	P25021	Nevirapine	HRH2
DB00238	4	P31645	Nevirapine	SLC6A4
DB00238	5	P35372	Nevirapine	OPRM1
DB00238	6	Q16853	Nevirapine	AOC3
DB00238	7	P35348	Nevirapine	ADRA1A
DB00238	8	Q14654	Nevirapine	KCNJ11
DB00238	9	P32297	Nevirapine	CHRNA3
DB00238	10	P37231	Nevirapine	PPARG
DB00238	11	P23975	Nevirapine	SLC6A2
DB00238	12	Q8TCU5	Nevirapine	GRIN3A
DB00238	13	Q12809	Nevirapine	KCNH2
DB00238	14	P11229	Nevirapine	CHRM1
DB00238	15	Q9UPY5	Nevirapine	SLC7A11
DB00238	16	P08174	Nevirapine	CD55
DB00238	17	P23416	Nevirapine	GLRA2
DB00238	18	P22303	Nevirapine	ACHE
DB00238	19	P04818	Nevirapine	TYMS
DB00238	20	O00555	Nevirapine	CACNA1A
DB00238	21	P00734	Nevirapine	F2
DB00238	22	P06276	Nevirapine	BCHE
DB00238	23	Q9H244	Nevirapine	P2RY12
DB00238	24	P62158	Nevirapine	CALM1
DB00238	25	P28222	Nevirapine	HTR1B
DB00238	26	P41143	Nevirapine	OPRD1
DB00238	27	P07585	Nevirapine	DCN
DB00238	28	P30939	Nevirapine	HTR1F
DB00238	29	Q13332	Nevirapine	PTPRS
DB00238	30	Q14957	Nevirapine	GRIN2C
DB00242	1	P27707	Cladribine	DCK
DB00242	2	P69905	Cladribine	HBA1
DB00242	3	P40937	Cladribine	RFC5
DB00242	4	Q9Y478	Cladribine	PRKAB1
DB00242	5	O76074	Cladribine	PDE5A
DB00242	6	P17931	Cladribine	LGALS3
DB00242	7	P14416	Cladribine	DRD2
DB00242	8	Q99519	Cladribine	NEU1
DB00242	9	P06280	Cladribine	GLA
DB00242	10	O15217	Cladribine	GSTA4
DB00242	11	P30084	Cladribine	ECHS1
DB00242	12	O00555	Cladribine	CACNA1A
DB00242	13	P16234	Cladribine	PDGFRA
DB00242	14	P30085	Cladribine	CMPK1
DB00242	15	P35348	Cladribine	ADRA1A
DB00242	16	P28223	Cladribine	HTR2A
DB00242	17	P29274	Cladribine	ADORA2A
DB00242	18	P19634	Cladribine	SLC9A1
DB00242	19	Q01959	Cladribine	SLC6A3
DB00242	20	P29275	Cladribine	ADORA2B
DB00242	21	P36888	Cladribine	FLT3
DB00242	22	P30536	Cladribine	TSPO
DB00242	23	P14867	Cladribine	GABRA1
DB00242	24	P21266	Cladribine	GSTM3
DB00242	25	P21589	Cladribine	NT5E
DB00242	26	P10114	Cladribine	RAP2A
DB00242	27	P25100	Cladribine	ADRA1D
DB00242	28	P08588	Cladribine	ADRB1
DB00242	29	P04629	Cladribine	NTRK1
DB00242	30	P84077	Cladribine	ARF1
DB00243	1	Q12809	Ranolazine	KCNH2
DB00243	2	P07550	Ranolazine	ADRB2
DB00243	3	P35869	Ranolazine	AHR
DB00243	4	Q9Y5Y9	Ranolazine	SCN10A
DB00243	5	P11229	Ranolazine	CHRM1
DB00243	6	Q13639	Ranolazine	HTR4
DB00243	7	P00533	Ranolazine	EGFR
DB00243	8	P35499	Ranolazine	SCN4A
DB00243	9	P42345	Ranolazine	MTOR
DB00243	10	P30556	Ranolazine	AGTR1
DB00243	11	P00734	Ranolazine	F2
DB00243	12	O75469	Ranolazine	NR1I2
DB00243	13	P15692	Ranolazine	VEGFA
DB00243	14	P08588	Ranolazine	ADRB1
DB00243	15	P00374	Ranolazine	DHFR
DB00243	16	Q14654	Ranolazine	KCNJ11
DB00243	17	O60882	Ranolazine	MMP20
DB00243	18	O60882	Ranolazine	MMP20
DB00243	19	P05412	Ranolazine	JUN
DB00243	20	P62158	Ranolazine	CALM1
DB00243	21	P08235	Ranolazine	NR3C2
DB00243	22	P62942	Ranolazine	FKBP1A
DB00243	23	P34969	Ranolazine	HTR7
DB00243	24	P08172	Ranolazine	CHRM2
DB00243	25	P35372	Ranolazine	OPRM1
DB00243	26	O15379	Ranolazine	HDAC3
DB00243	27	Q03181	Ranolazine	PPARD
DB00243	28	Q9NZV8	Ranolazine	KCND2
DB00243	29	P11387	Ranolazine	TOP1
DB00243	30	P29474	Ranolazine	NOS3
DB00246	1	P41595	Ziprasidone	HTR2B
DB00246	2	P25100	Ziprasidone	ADRA1D
DB00246	3	Q9NYX4	Ziprasidone	CALY
DB00246	4	P14867	Ziprasidone	GABRA1
DB00246	5	Q12809	Ziprasidone	KCNH2
DB00246	6	P23975	Ziprasidone	SLC6A2
DB00246	7	P25021	Ziprasidone	HRH2
DB00246	8	Q8TCU5	Ziprasidone	GRIN3A
DB00246	9	Q08209	Ziprasidone	PPP3CA
DB00246	10	P30085	Ziprasidone	CMPK1
DB00246	11	O43526	Ziprasidone	KCNQ2
DB00246	12	P08235	Ziprasidone	NR3C2
DB00246	13	P31645	Ziprasidone	SLC6A4
DB00246	14	Q14654	Ziprasidone	KCNJ11
DB00246	15	O00180	Ziprasidone	KCNK1
DB00246	16	Q9H3N8	Ziprasidone	HRH4
DB00246	17	P08588	Ziprasidone	ADRB1
DB00246	18	P41594	Ziprasidone	GRM5
DB00246	19	P07550	Ziprasidone	ADRB2
DB00246	20	P07585	Ziprasidone	DCN
DB00246	21	P10275	Ziprasidone	AR
DB00246	22	Q13332	Ziprasidone	PTPRS
DB00246	23	P09172	Ziprasidone	DBH
DB00246	24	P13727	Ziprasidone	PRG2
DB00246	25	P04035	Ziprasidone	HMGCR
DB00246	26	P78559	Ziprasidone	MAP1A
DB00246	27	Q99519	Ziprasidone	NEU1
DB00246	28	Q9Y2I1	Ziprasidone	NISCH
DB00246	29	P06276	Ziprasidone	BCHE
DB00246	30	Q09470	Ziprasidone	KCNA1
DB00247	1	P28222	Methysergide	HTR1B
DB00247	2	P21728	Methysergide	DRD1
DB00247	3	P14416	Methysergide	DRD2
DB00247	4	P08913	Methysergide	ADRA2A
DB00247	5	P18089	Methysergide	ADRA2B
DB00247	6	P28221	Methysergide	HTR1D
DB00247	7	P35348	Methysergide	ADRA1A
DB00247	8	P35462	Methysergide	DRD3
DB00247	9	P18825	Methysergide	ADRA2C
DB00247	10	P23975	Methysergide	SLC6A2
DB00247	11	P21918	Methysergide	DRD5
DB00247	12	P46098	Methysergide	HTR3A
DB00247	13	P21917	Methysergide	DRD4
DB00247	14	P50406	Methysergide	HTR6
DB00247	15	Q05940	Methysergide	SLC18A2
DB00247	16	P31645	Methysergide	SLC6A4
DB00247	17	P25021	Methysergide	HRH2
DB00247	18	P35368	Methysergide	ADRA1B
DB00247	19	P13639	Methysergide	EEF2
DB00247	20	P08246	Methysergide	ELANE
DB00247	21	O00555	Methysergide	CACNA1A
DB00247	22	Q01959	Methysergide	SLC6A3
DB00247	23	P14867	Methysergide	GABRA1
DB00247	24	P28472	Methysergide	GABRB3
DB00247	25	P11387	Methysergide	TOP1
DB00247	26	P10415	Methysergide	BCL2
DB00247	27	Q9H4B7	Methysergide	TUBB1
DB00247	28	P78559	Methysergide	MAP1A
DB00247	29	Q9NYX4	Methysergide	CALY
DB00247	30	P25100	Methysergide	ADRA1D
DB00248	1	P35348	Cabergoline	ADRA1A
DB00248	2	P35368	Cabergoline	ADRA1B
DB00248	3	P46098	Cabergoline	HTR3A
DB00248	4	Q9NYX4	Cabergoline	CALY
DB00248	5	P14867	Cabergoline	GABRA1
DB00248	6	P25100	Cabergoline	ADRA1D
DB00248	7	P50406	Cabergoline	HTR6
DB00248	8	P25021	Cabergoline	HRH2
DB00248	9	P07550	Cabergoline	ADRB2
DB00248	10	P08588	Cabergoline	ADRB1
DB00248	11	P08912	Cabergoline	CHRM5
DB00248	12	P31749	Cabergoline	AKT1
DB00248	13	P36544	Cabergoline	CHRNA7
DB00248	14	P01133	Cabergoline	EGF
DB00248	15	P30939	Cabergoline	HTR1F
DB00248	16	P27361	Cabergoline	MAPK3
DB00248	17	Q07869	Cabergoline	PPARA
DB00248	18	P10275	Cabergoline	AR
DB00248	19	Q9Y5Y9	Cabergoline	SCN10A
DB00248	20	P28482	Cabergoline	MAPK1
DB00248	21	P04818	Cabergoline	TYMS
DB00248	22	O60882	Cabergoline	MMP20
DB00248	23	P09917	Cabergoline	ALOX5
DB00248	24	P08173	Cabergoline	CHRM4
DB00248	25	P23219	Cabergoline	PTGS1
DB00248	26	P49841	Cabergoline	GSK3B
DB00248	27	Q9UQM7	Cabergoline	CAMK2A
DB00248	28	Q15375	Cabergoline	EPHA7
DB00248	29	P29074	Cabergoline	PTPN4
DB00248	30	P00533	Cabergoline	EGFR
DB00250	1	P14416	Dapsone	DRD2
DB00250	2	P11229	Dapsone	CHRM1
DB00250	3	P35348	Dapsone	ADRA1A
DB00250	4	P22303	Dapsone	ACHE
DB00250	5	P08172	Dapsone	CHRM2
DB00250	6	P35368	Dapsone	ADRA1B
DB00250	7	P20309	Dapsone	CHRM3
DB00250	8	P05023	Dapsone	ATP1A1
DB00250	9	Q8TCU5	Dapsone	GRIN3A
DB00250	10	P28335	Dapsone	HTR2C
DB00250	11	P07550	Dapsone	ADRB2
DB00250	12	P14867	Dapsone	GABRA1
DB00250	13	P06276	Dapsone	BCHE
DB00250	14	Q08499	Dapsone	PDE4D
DB00250	15	P35869	Dapsone	AHR
DB00250	16	P08235	Dapsone	NR3C2
DB00250	17	Q05940	Dapsone	SLC18A2
DB00250	18	Q14654	Dapsone	KCNJ11
DB00250	19	Q14524	Dapsone	SCN5A
DB00250	20	P62158	Dapsone	CALM1
DB00250	21	P35372	Dapsone	OPRM1
DB00250	22	P08588	Dapsone	ADRB1
DB00250	23	P46098	Dapsone	HTR3A
DB00250	24	P42345	Dapsone	MTOR
DB00250	25	P31645	Dapsone	SLC6A4
DB00250	26	Q13639	Dapsone	HTR4
DB00250	27	P37231	Dapsone	PPARG
DB00250	28	P06401	Dapsone	PGR
DB00250	29	Q99250	Dapsone	SCN2A
DB00250	30	P25103	Dapsone	TACR1
DB00252	1	O43497	Phenytoin	CACNA1G
DB00252	2	Q12809	Phenytoin	KCNH2
DB00252	3	P34903	Phenytoin	GABRA3
DB00252	4	P35499	Phenytoin	SCN4A
DB00252	5	P31645	Phenytoin	SLC6A4
DB00252	6	Q00975	Phenytoin	CACNA1B
DB00252	7	O95180	Phenytoin	CACNA1H
DB00252	8	P35348	Phenytoin	ADRA1A
DB00252	9	P08908	Phenytoin	HTR1A
DB00252	10	Q9NY46	Phenytoin	SCN3A
DB00252	11	P30518	Phenytoin	AVPR2
DB00252	12	P06276	Phenytoin	BCHE
DB00252	13	O00555	Phenytoin	CACNA1A
DB00252	14	P03372	Phenytoin	ESR1
DB00252	15	Q9NPC2	Phenytoin	KCNK9
DB00252	16	P00918	Phenytoin	CA2
DB00252	17	P08235	Phenytoin	NR3C2
DB00252	18	Q9UPY5	Phenytoin	SLC7A11
DB00252	19	P08588	Phenytoin	ADRB1
DB00252	20	Q05586	Phenytoin	GRIN1
DB00252	21	P30536	Phenytoin	TSPO
DB00252	22	P08172	Phenytoin	CHRM2
DB00252	23	P41143	Phenytoin	OPRD1
DB00252	24	P30556	Phenytoin	AGTR1
DB00252	25	P80404	Phenytoin	ABAT
DB00252	26	P23280	Phenytoin	CA6
DB00252	27	Q14957	Phenytoin	GRIN2C
DB00252	28	P11229	Phenytoin	CHRM1
DB00252	29	P14679	Phenytoin	TYR
DB00252	30	Q92731	Phenytoin	ESR2
DB00254	1	P04156	Doxycycline	PRNP
DB00254	2	P15692	Doxycycline	VEGFA
DB00254	3	P35354	Doxycycline	PTGS2
DB00254	4	P99999	Doxycycline	CYCS
DB00254	5	P28482	Doxycycline	MAPK1
DB00254	6	P22303	Doxycycline	ACHE
DB00254	7	P30556	Doxycycline	AGTR1
DB00254	8	P15502	Doxycycline	ELN
DB00254	9	P35348	Doxycycline	ADRA1A
DB00254	10	P35869	Doxycycline	AHR
DB00254	11	Q12809	Doxycycline	KCNH2
DB00254	12	P28223	Doxycycline	HTR2A
DB00254	13	P18089	Doxycycline	ADRA2B
DB00254	14	P30085	Doxycycline	CMPK1
DB00254	15	P07550	Doxycycline	ADRB2
DB00254	16	P08588	Doxycycline	ADRB1
DB00254	17	Q14524	Doxycycline	SCN5A
DB00254	18	Q16566	Doxycycline	CAMK4
DB00254	19	Q9NR96	Doxycycline	TLR9
DB00254	20	P06276	Doxycycline	BCHE
DB00254	21	P09172	Doxycycline	DBH
DB00254	22	P62158	Doxycycline	CALM1
DB00254	23	Q9H3N8	Doxycycline	HRH4
DB00254	24	P30542	Doxycycline	ADORA1
DB00254	25	P25024	Doxycycline	CXCR1
DB00254	26	P48551	Doxycycline	IFNAR2
DB00254	27	P25100	Doxycycline	ADRA1D
DB00254	28	P01375	Doxycycline	TNF
DB00254	29	P00533	Doxycycline	EGFR
DB00254	30	P08235	Doxycycline	NR3C2
DB00257	1	Q12791	Clotrimazole	KCNMA1
DB00257	2	P35228	Clotrimazole	NOS2
DB00257	3	Q16558	Clotrimazole	KCNMB1
DB00257	4	Q12809	Clotrimazole	KCNH2
DB00257	5	P29474	Clotrimazole	NOS3
DB00257	6	P55011	Clotrimazole	SLC12A2
DB00257	7	P62158	Clotrimazole	CALM1
DB00257	8	P08588	Clotrimazole	ADRB1
DB00257	9	O14649	Clotrimazole	KCNK3
DB00257	10	P36544	Clotrimazole	CHRNA7
DB00257	11	P35968	Clotrimazole	KDR
DB00257	12	P54750	Clotrimazole	PDE1A
DB00257	13	Q13936	Clotrimazole	CACNA1C
DB00257	14	Q8TCU5	Clotrimazole	GRIN3A
DB00257	15	P14867	Clotrimazole	GABRA1
DB00257	16	Q9UP95	Clotrimazole	SLC12A4
DB00257	17	Q04844	Clotrimazole	CHRNE
DB00257	18	P35368	Clotrimazole	ADRA1B
DB00257	19	P11511	Clotrimazole	CYP19A1
DB00257	20	Q14524	Clotrimazole	SCN5A
DB00257	21	P00450	Clotrimazole	CP
DB00257	22	O60391	Clotrimazole	GRIN3B
DB00257	23	Q9Y5Y9	Clotrimazole	SCN10A
DB00257	24	P10109	Clotrimazole	FDX1
DB00257	25	Q92769	Clotrimazole	HDAC2
DB00257	26	Q9NYK1	Clotrimazole	TLR7
DB00257	27	P02675	Clotrimazole	FGB
DB00257	28	P14324	Clotrimazole	FDPS
DB00257	29	Q07001	Clotrimazole	CHRND
DB00257	30	P02679	Clotrimazole	FGG
DB00261	1	P00797	Anagrelide	REN
DB00261	2	P35348	Anagrelide	ADRA1A
DB00261	3	P07550	Anagrelide	ADRB2
DB00261	4	P48048	Anagrelide	KCNJ1
DB00261	5	Q12809	Anagrelide	KCNH2
DB00261	6	P08588	Anagrelide	ADRB1
DB00261	7	Q16853	Anagrelide	AOC3
DB00261	8	P25021	Anagrelide	HRH2
DB00261	9	P23219	Anagrelide	PTGS1
DB00261	10	P15692	Anagrelide	VEGFA
DB00261	11	P35368	Anagrelide	ADRA1B
DB00261	12	P22303	Anagrelide	ACHE
DB00261	13	Q14654	Anagrelide	KCNJ11
DB00261	14	P29317	Anagrelide	EPHA2
DB00261	15	P08235	Anagrelide	NR3C2
DB00261	16	P06276	Anagrelide	BCHE
DB00261	17	P35354	Anagrelide	PTGS2
DB00261	18	P37231	Anagrelide	PPARG
DB00261	19	P35499	Anagrelide	SCN4A
DB00261	20	Q09428	Anagrelide	ABCC8
DB00261	21	P09210	Anagrelide	GSTA2
DB00261	22	P11387	Anagrelide	TOP1
DB00261	23	P01579	Anagrelide	IFNG
DB00261	24	O60701	Anagrelide	UGDH
DB00261	25	P34969	Anagrelide	HTR7
DB00261	26	P35372	Anagrelide	OPRM1
DB00261	27	P62158	Anagrelide	CALM1
DB00261	28	Q9NSA0	Anagrelide	SLC22A11
DB00261	29	P14867	Anagrelide	GABRA1
DB00261	30	O75469	Anagrelide	NR1I2
DB00263	1	P22303	Sulfisoxazole	ACHE
DB00263	2	P35348	Sulfisoxazole	ADRA1A
DB00263	3	P25021	Sulfisoxazole	HRH2
DB00263	4	Q03181	Sulfisoxazole	PPARD
DB00263	5	P04818	Sulfisoxazole	TYMS
DB00263	6	P42345	Sulfisoxazole	MTOR
DB00263	7	Q13639	Sulfisoxazole	HTR4
DB00263	8	P06276	Sulfisoxazole	BCHE
DB00263	9	P11387	Sulfisoxazole	TOP1
DB00263	10	P14416	Sulfisoxazole	DRD2
DB00263	11	P62942	Sulfisoxazole	FKBP1A
DB00263	12	P21964	Sulfisoxazole	COMT
DB00263	13	P48048	Sulfisoxazole	KCNJ1
DB00263	14	Q14524	Sulfisoxazole	SCN5A
DB00263	15	Q01959	Sulfisoxazole	SLC6A3
DB00263	16	Q12809	Sulfisoxazole	KCNH2
DB00263	17	P10275	Sulfisoxazole	AR
DB00263	18	P21397	Sulfisoxazole	MAOA
DB00263	19	P28223	Sulfisoxazole	HTR2A
DB00263	20	P23219	Sulfisoxazole	PTGS1
DB00263	21	Q92731	Sulfisoxazole	ESR2
DB00263	22	Q9H244	Sulfisoxazole	P2RY12
DB00263	23	Q9Y5Y9	Sulfisoxazole	SCN10A
DB00263	24	P05023	Sulfisoxazole	ATP1A1
DB00263	25	P00374	Sulfisoxazole	DHFR
DB00263	26	P35354	Sulfisoxazole	PTGS2
DB00263	27	P37231	Sulfisoxazole	PPARG
DB00263	28	P62158	Sulfisoxazole	CALM1
DB00263	29	Q99250	Sulfisoxazole	SCN2A
DB00263	30	P35372	Sulfisoxazole	OPRM1
DB00264	1	Q12809	Metoprolol	KCNH2
DB00264	2	P35348	Metoprolol	ADRA1A
DB00264	3	P08908	Metoprolol	HTR1A
DB00264	4	P08235	Metoprolol	NR3C2
DB00264	5	P35368	Metoprolol	ADRA1B
DB00264	6	P00797	Metoprolol	REN
DB00264	7	P28222	Metoprolol	HTR1B
DB00264	8	P22303	Metoprolol	ACHE
DB00264	9	Q14500	Metoprolol	KCNJ12
DB00264	10	Q16853	Metoprolol	AOC3
DB00264	11	Q92569	Metoprolol	PIK3R3
DB00264	12	P08913	Metoprolol	ADRA2A
DB00264	13	P06276	Metoprolol	BCHE
DB00264	14	Q14654	Metoprolol	KCNJ11
DB00264	15	P27361	Metoprolol	MAPK3
DB00264	16	P13945	Metoprolol	ADRB3
DB00264	17	Q08499	Metoprolol	PDE4D
DB00264	18	Q92731	Metoprolol	ESR2
DB00264	19	P16083	Metoprolol	NQO2
DB00264	20	P23219	Metoprolol	PTGS1
DB00264	21	P16860	Metoprolol	NPPB
DB00264	22	P35372	Metoprolol	OPRM1
DB00264	23	P14867	Metoprolol	GABRA1
DB00264	24	P41145	Metoprolol	OPRK1
DB00264	25	Q14524	Metoprolol	SCN5A
DB00264	26	P23975	Metoprolol	SLC6A2
DB00264	27	P14416	Metoprolol	DRD2
DB00264	28	P35869	Metoprolol	AHR
DB00264	29	P49841	Metoprolol	GSK3B
DB00264	30	P35499	Metoprolol	SCN4A
DB00268	1	P34969	Ropinirole	HTR7
DB00268	2	P35348	Ropinirole	ADRA1A
DB00268	3	P50406	Ropinirole	HTR6
DB00268	4	P46098	Ropinirole	HTR3A
DB00268	5	P35368	Ropinirole	ADRA1B
DB00268	6	P25021	Ropinirole	HRH2
DB00268	7	P41594	Ropinirole	GRM5
DB00268	8	Q13639	Ropinirole	HTR4
DB00268	9	Q9NYX4	Ropinirole	CALY
DB00268	10	P04271	Ropinirole	S100B
DB00268	11	P25100	Ropinirole	ADRA1D
DB00268	12	P09917	Ropinirole	ALOX5
DB00268	13	P30939	Ropinirole	HTR1F
DB00268	14	P34995	Ropinirole	PTGER1
DB00268	15	Q01959	Ropinirole	SLC6A3
DB00268	16	P11229	Ropinirole	CHRM1
DB00268	17	P29972	Ropinirole	AQP1
DB00268	18	P14867	Ropinirole	GABRA1
DB00268	19	P49841	Ropinirole	GSK3B
DB00268	20	P48048	Ropinirole	KCNJ1
DB00268	21	Q16853	Ropinirole	AOC3
DB00268	22	P07550	Ropinirole	ADRB2
DB00268	23	P48058	Ropinirole	GRIA4
DB00268	24	P23219	Ropinirole	PTGS1
DB00268	25	P08912	Ropinirole	CHRM5
DB00268	26	P31645	Ropinirole	SLC6A4
DB00268	27	P00533	Ropinirole	EGFR
DB00268	28	P42768	Ropinirole	WAS
DB00268	29	Q05940	Ropinirole	SLC18A2
DB00268	30	P08588	Ropinirole	ADRB1
DB00271	1	Q9Y5Y9	Diatrizoate	SCN10A
DB00271	2	P34969	Diatrizoate	HTR7
DB00271	3	P25021	Diatrizoate	HRH2
DB00271	4	Q8TCU5	Diatrizoate	GRIN3A
DB00271	5	P14416	Diatrizoate	DRD2
DB00271	6	P11229	Diatrizoate	CHRM1
DB00271	7	O60882	Diatrizoate	MMP20
DB00271	8	P48048	Diatrizoate	KCNJ1
DB00271	9	Q14524	Diatrizoate	SCN5A
DB00271	10	P00813	Diatrizoate	ADA
DB00271	11	P00374	Diatrizoate	DHFR
DB00271	12	P37231	Diatrizoate	PPARG
DB00271	13	P21817	Diatrizoate	RYR1
DB00271	14	P29972	Diatrizoate	AQP1
DB00271	15	P04150	Diatrizoate	NR3C1
DB00271	16	P08913	Diatrizoate	ADRA2A
DB00271	17	Q99250	Diatrizoate	SCN2A
DB00271	18	P46098	Diatrizoate	HTR3A
DB00271	19	Q13936	Diatrizoate	CACNA1C
DB00271	20	O60882	Diatrizoate	MMP20
DB00271	21	P10745	Diatrizoate	RBP3
DB00271	22	P21917	Diatrizoate	DRD4
DB00271	23	P22570	Diatrizoate	FDXR
DB00271	24	P04818	Diatrizoate	TYMS
DB00271	25	P04156	Diatrizoate	PRNP
DB00271	26	P35869	Diatrizoate	AHR
DB00271	27	P35372	Diatrizoate	OPRM1
DB00271	28	Q9NSA0	Diatrizoate	SLC22A11
DB00271	29	Q15822	Diatrizoate	CHRNA2
DB00271	30	Q9H244	Diatrizoate	P2RY12
DB00273	1	O43570	Topiramate	CA12
DB00273	2	P46098	Topiramate	HTR3A
DB00273	3	P07451	Topiramate	CA3
DB00273	4	Q13621	Topiramate	SLC12A1
DB00273	5	Q16790	Topiramate	CA9
DB00273	6	Q12791	Topiramate	KCNMA1
DB00273	7	P10109	Topiramate	FDX1
DB00273	8	P55017	Topiramate	SLC12A3
DB00273	9	O43612	Topiramate	HCRT
DB00273	10	P03886	Topiramate	MT-ND1
DB00273	11	P34903	Topiramate	GABRA3
DB00273	12	P23280	Topiramate	CA6
DB00273	13	P27338	Topiramate	MAOB
DB00273	14	O43497	Topiramate	CACNA1G
DB00273	15	P07550	Topiramate	ADRB2
DB00273	16	P23921	Topiramate	RRM1
DB00273	17	P14416	Topiramate	DRD2
DB00273	18	P30536	Topiramate	TSPO
DB00273	19	P28223	Topiramate	HTR2A
DB00273	20	P34995	Topiramate	PTGER1
DB00273	21	P28335	Topiramate	HTR2C
DB00273	22	Q05586	Topiramate	GRIN1
DB00273	23	Q8N9I0	Topiramate	SYT2
DB00273	24	P41145	Topiramate	OPRK1
DB00273	25	P28472	Topiramate	GABRB3
DB00273	26	P08100	Topiramate	RHO
DB00273	27	P31645	Topiramate	SLC6A4
DB00273	28	Q9H015	Topiramate	SLC22A4
DB00273	29	P42262	Topiramate	GRIA2
DB00273	30	Q14654	Topiramate	KCNJ11
DB00276	1	Q02880	Amsacrine	TOP2B
DB00276	2	P62158	Amsacrine	CALM1
DB00276	3	P35368	Amsacrine	ADRA1B
DB00276	4	Q9UKV0	Amsacrine	HDAC9
DB00276	5	P21964	Amsacrine	COMT
DB00276	6	O00555	Amsacrine	CACNA1A
DB00276	7	Q92731	Amsacrine	ESR2
DB00276	8	P10696	Amsacrine	ALPPL2
DB00276	9	Q9NYK1	Amsacrine	TLR7
DB00276	10	P35228	Amsacrine	NOS2
DB00276	11	Q13936	Amsacrine	CACNA1C
DB00276	12	P08588	Amsacrine	ADRB1
DB00276	13	P07437	Amsacrine	TUBB
DB00276	14	Q13698	Amsacrine	CACNA1S
DB00276	15	Q07954	Amsacrine	LRP1
DB00276	16	P08235	Amsacrine	NR3C2
DB00276	17	P21802	Amsacrine	FGFR2
DB00276	18	P62942	Amsacrine	FKBP1A
DB00276	19	P09917	Amsacrine	ALOX5
DB00276	20	Q9H4B7	Amsacrine	TUBB1
DB00276	21	P01189	Amsacrine	POMC
DB00276	22	Q71U36	Amsacrine	TUBA1A
DB00276	23	O14920	Amsacrine	IKBKB
DB00276	24	P11021	Amsacrine	HSPA5
DB00276	25	P07550	Amsacrine	ADRB2
DB00276	26	Q14524	Amsacrine	SCN5A
DB00276	27	P14210	Amsacrine	HGF
DB00276	28	P26447	Amsacrine	S100A4
DB00276	29	Q9NWT6	Amsacrine	HIF1AN
DB00276	30	P22303	Amsacrine	ACHE
DB00277	1	P21817	Theophylline	RYR1
DB00277	2	Q9Y233	Theophylline	PDE10A
DB00277	3	Q08499	Theophylline	PDE4D
DB00277	4	P00491	Theophylline	PNP
DB00277	5	P41145	Theophylline	OPRK1
DB00277	6	P30536	Theophylline	TSPO
DB00277	7	P35348	Theophylline	ADRA1A
DB00277	8	P23921	Theophylline	RRM1
DB00277	9	P28074	Theophylline	PSMB5
DB00277	10	P07202	Theophylline	TPO
DB00277	11	Q14654	Theophylline	KCNJ11
DB00277	12	P27338	Theophylline	MAOB
DB00277	13	Q00975	Theophylline	CACNA1B
DB00277	14	P21589	Theophylline	NT5E
DB00277	15	Q9H3N8	Theophylline	HRH4
DB00277	16	P03886	Theophylline	MT-ND1
DB00277	17	P30556	Theophylline	AGTR1
DB00277	18	P11229	Theophylline	CHRM1
DB00277	19	P35869	Theophylline	AHR
DB00277	20	Q9NR33	Theophylline	POLE4
DB00277	21	P80404	Theophylline	ABAT
DB00277	22	P23975	Theophylline	SLC6A2
DB00277	23	O00555	Theophylline	CACNA1A
DB00277	24	Q04828	Theophylline	AKR1C1
DB00277	25	P07998	Theophylline	RNASE1
DB00277	26	P35368	Theophylline	ADRA1B
DB00277	27	P00918	Theophylline	CA2
DB00277	28	P35372	Theophylline	OPRM1
DB00277	29	P08913	Theophylline	ADRA2A
DB00277	30	Q9NR97	Theophylline	TLR8
DB00278	1	Q01668	Argatroban	CACNA1D
DB00278	2	P23219	Argatroban	PTGS1
DB00278	3	P07550	Argatroban	ADRB2
DB00278	4	P16860	Argatroban	NPPB
DB00278	5	P37231	Argatroban	PPARG
DB00278	6	Q12809	Argatroban	KCNH2
DB00278	7	P11387	Argatroban	TOP1
DB00278	8	Q13621	Argatroban	SLC12A1
DB00278	9	P14543	Argatroban	NID1
DB00278	10	P35354	Argatroban	PTGS2
DB00278	11	Q03181	Argatroban	PPARD
DB00278	12	P07333	Argatroban	CSF1R
DB00278	13	P00750	Argatroban	PLAT
DB00278	14	P27797	Argatroban	CALR
DB00278	15	P36888	Argatroban	FLT3
DB00278	16	P08588	Argatroban	ADRB1
DB00278	17	O75899	Argatroban	GABBR2
DB00278	18	Q9NYK1	Argatroban	TLR7
DB00278	19	P15382	Argatroban	KCNE1
DB00278	20	P48048	Argatroban	KCNJ1
DB00278	21	Q13698	Argatroban	CACNA1S
DB00278	22	P13726	Argatroban	F3
DB00278	23	P62158	Argatroban	CALM1
DB00278	24	P43119	Argatroban	PTGIR
DB00278	25	Q14524	Argatroban	SCN5A
DB00278	26	P36222	Argatroban	CHI3L1
DB00278	27	Q14500	Argatroban	KCNJ12
DB00278	28	Q9NPC2	Argatroban	KCNK9
DB00278	29	P04156	Argatroban	PRNP
DB00278	30	Q14654	Argatroban	KCNJ11
DB00280	1	P35354	Disopyramide	PTGS2
DB00280	2	Q9Y5Y9	Disopyramide	SCN10A
DB00280	3	O60391	Disopyramide	GRIN3B
DB00280	4	P17405	Disopyramide	SMPD1
DB00280	5	P35499	Disopyramide	SCN4A
DB00280	6	Q13936	Disopyramide	CACNA1C
DB00280	7	Q8TCU5	Disopyramide	GRIN3A
DB00280	8	P41145	Disopyramide	OPRK1
DB00280	9	P62158	Disopyramide	CALM1
DB00280	10	P08912	Disopyramide	CHRM5
DB00280	11	Q09470	Disopyramide	KCNA1
DB00280	12	Q9Y5R2	Disopyramide	MMP24
DB00280	13	Q9UKV0	Disopyramide	HDAC9
DB00280	14	P21397	Disopyramide	MAOA
DB00280	15	P08173	Disopyramide	CHRM4
DB00280	16	P22303	Disopyramide	ACHE
DB00280	17	Q8IWT1	Disopyramide	SCN4B
DB00280	18	Q01959	Disopyramide	SLC6A3
DB00280	19	Q15822	Disopyramide	CHRNA2
DB00280	20	P08235	Disopyramide	NR3C2
DB00280	21	P06276	Disopyramide	BCHE
DB00280	22	P27487	Disopyramide	DPP4
DB00280	23	P20231	Disopyramide	TPSB2
DB00280	24	P16083	Disopyramide	NQO2
DB00280	25	P30085	Disopyramide	CMPK1
DB00280	26	P23219	Disopyramide	PTGS1
DB00280	27	P41143	Disopyramide	OPRD1
DB00280	28	P63098	Disopyramide	PPP3R1
DB00280	29	P78559	Disopyramide	MAP1A
DB00280	30	P04818	Disopyramide	TYMS
DB00281	1	P35354	Lidocaine	PTGS2
DB00281	2	Q16613	Lidocaine	AANAT
DB00281	3	Q01959	Lidocaine	SLC6A3
DB00281	4	P04818	Lidocaine	TYMS
DB00281	5	P28221	Lidocaine	HTR1D
DB00281	6	P28222	Lidocaine	HTR1B
DB00281	7	P30536	Lidocaine	TSPO
DB00281	8	P23975	Lidocaine	SLC6A2
DB00281	9	P32297	Lidocaine	CHRNA3
DB00281	10	P30556	Lidocaine	AGTR1
DB00281	11	P11229	Lidocaine	CHRM1
DB00281	12	P22413	Lidocaine	ENPP1
DB00281	13	Q71U36	Lidocaine	TUBA1A
DB00281	14	Q12809	Lidocaine	KCNH2
DB00281	15	P35499	Lidocaine	SCN4A
DB00281	16	P21964	Lidocaine	COMT
DB00281	17	P46098	Lidocaine	HTR3A
DB00281	18	Q15822	Lidocaine	CHRNA2
DB00281	19	P06276	Lidocaine	BCHE
DB00281	20	P09884	Lidocaine	POLA1
DB00281	21	P19429	Lidocaine	TNNI3
DB00281	22	O14764	Lidocaine	GABRD
DB00281	23	P29466	Lidocaine	CASP1
DB00281	24	P15056	Lidocaine	BRAF
DB00281	25	P08172	Lidocaine	CHRM2
DB00281	26	P05093	Lidocaine	CYP17A1
DB00281	27	P07550	Lidocaine	ADRB2
DB00281	28	P14679	Lidocaine	TYR
DB00281	29	P23219	Lidocaine	PTGS1
DB00281	30	Q13509	Lidocaine	TUBB3
DB00282	1	P08913	Pamidronate	ADRA2A
DB00282	2	P38606	Pamidronate	ATP6V1A
DB00282	3	P04035	Pamidronate	HMGCR
DB00282	4	P27338	Pamidronate	MAOB
DB00282	5	P14867	Pamidronate	GABRA1
DB00282	6	P14416	Pamidronate	DRD2
DB00282	7	P34969	Pamidronate	HTR7
DB00282	8	P18089	Pamidronate	ADRA2B
DB00282	9	P48048	Pamidronate	KCNJ1
DB00282	10	P07550	Pamidronate	ADRB2
DB00282	11	P35348	Pamidronate	ADRA1A
DB00282	12	P00749	Pamidronate	PLAU
DB00282	13	P21817	Pamidronate	RYR1
DB00282	14	P05023	Pamidronate	ATP1A1
DB00282	15	Q12809	Pamidronate	KCNH2
DB00282	16	Q07343	Pamidronate	PDE4B
DB00282	17	P25021	Pamidronate	HRH2
DB00282	18	P02675	Pamidronate	FGB
DB00282	19	O43497	Pamidronate	CACNA1G
[truncated: 19,241 more rows]
